# Supplementary material for: Unlocking the Therapeutic Potential of Adipose-Derived Stem Cell Secretome in Oral and Maxillofacial Medicine: A Composition-Based Perspective
Source: Biology (Basel). 2024 Dec 5;13(12):1016. doi: 10.3390/biology13121016 (PMC11673083; doi:10.3390/biology13121016)
Supplement: Supplementary file 1 [file biology-13-01016-s001.zip]

Archive with 1 entries (1 files):
- biology-3312022-supplementary.xlsx
