# Supplementary material for: Unlocking the Therapeutic Potential of Adipose-Derived Stem Cell Secretome in Oral and Maxillofacial Medicine: A Composition-Based Perspective
Source: Biology (Basel). 2024 Dec 5;13(12):1016. doi: 10.3390/biology13121016 (PMC11673083; doi:10.3390/biology13121016)
Supplement: Supplementary file 1 [file biology-13-01016-s001.zip › biology-3312022-supplementary.xlsx]

## Sheet: S1
Supplementary S1. List of clinical trials retrieved from a search conducted on August 21st, 2024, on the ClinicalTrials.gov website using the keyword 'adipose mesenchymal cells,' with the filter 'interventional' for study type, and a study start date of January 1st, 2020. The search initially identified 107 clinical trials, which were manually reviewed, resulting in a final count of 102 trials.
NCT Number	Study Title	Study URL	Study Status	Conditions	Interventions
NCT04351932	Bone Marrow Versus Adipose Autologous Mesenchymal Stem Cells for the Treatment of Knee Osteoarthritis	https://clinicaltrials.gov/study/NCT04351932	UNKNOWN	Osteo Arthritis Knee	BIOLOGICAL: bone marrow mesenchymal stem cells|BIOLOGICAL: Adipose Mesenchymal stem cells|BIOLOGICAL: bone marrow & adipose mesenchymal stem cells injection
NCT04208646	Allogenic Adipose Tissue-Derived Mesenchymal Progenitor Cells for the Treatment of Knee Osteoarthritis	https://clinicaltrials.gov/study/NCT04208646	COMPLETED	Knee Osteoarthritis	BIOLOGICAL: Mesenchymal progenitor cells|BIOLOGICAL: No mesenchymal progenitor cells
NCT04392206	AMSC for Reducing Anastomotic Stenosis in Primary Arteriovenous Anastomoses	https://clinicaltrials.gov/study/NCT04392206	RECRUITING	End Stage Renal Disease	DRUG: Adipose Derived Mesenchymal Stem Cells
NCT04714801	Adipose Derived Mesenchymal Cell Treatment in Lungtransplantation	https://clinicaltrials.gov/study/NCT04714801	RECRUITING	Lung Transplant Rejection	DRUG: adipose derived mesenchymal stromal cells|DRUG: Saline
NCT05018871	Safety of Cultured Autologous Adult Adipose Derived Mesenchymal Stem Cell Intravenous Infusion for CP	https://clinicaltrials.gov/study/NCT05018871	SUSPENDED	Cerebral Palsy	BIOLOGICAL: autologous adipose derived mesenchymal stem cells
NCT05018793	Safety of Cultured Autologous Adult Adipose Derived Mesenchymal Stem Cell Intrathecal Injection for SCI	https://clinicaltrials.gov/study/NCT05018793	SUSPENDED	Spinal Cord Injuries	BIOLOGICAL: autologous adipose derived mesenchymal stem cells
NCT04312113	Angiographic Delivery of AD-MSC for Ulcerative Colitis	https://clinicaltrials.gov/study/NCT04312113	RECRUITING	Ulcerative Colitis	DRUG: Adipose derived, autologous mesenchymal stem cells
NCT06488898	Abdominal Aortic Aneurysm Stabilization With Truncal Cells: Controlled Clinical Trial With Historical Cohorts	https://clinicaltrials.gov/study/NCT06488898	RECRUITING	Aortic Aneurysm, Abdominal	DRUG: Allogeneic adipose tissue-derived mesenchymal stem cells
NCT04388761	Feasibility and Safety of Allogeneic Adipose Mesenchymal Stem Cells (aMSCs) Delivery Into Kidney Allografts Procured From Deceased Donors With High Kidney Donor Profile Index (KDPI)	https://clinicaltrials.gov/study/NCT04388761	WITHDRAWN	Ischemia Reperfusion Injury	DRUG: Allogeneic adipose derived mesenchymal stem cells
NCT05362786	Bone Marrow-Derived Mesenchymal Stem Cell Therapy for Chronic Kidney Disease	https://clinicaltrials.gov/study/NCT05362786	ACTIVE_NOT_RECRUITING	Chronic Kidney Diseases	DRUG: Allogeneic adipose-derived mesenchymal stem cells (MSC)|DRUG: Allogeneic adipose-derived mesenchymal stem cells (MSC)
NCT05017298	Clinical Study for Subjects With COVID-19 Using Allogeneic Adipose Tissue-Derived Mesenchymal Stem Cells	https://clinicaltrials.gov/study/NCT05017298	NOT_YET_RECRUITING	Corona Virus Infection|Covid19	BIOLOGICAL: Allogeneic adipose-derived stem cells
NCT04711200	LYell SYndrome MEsenchymal Stromal Cells Treatment	https://clinicaltrials.gov/study/NCT04711200	NOT_YET_RECRUITING	Epidermal Necrolysis|Lyell Syndrome|Toxic Epidermal Necrolysis|Overlap Syndrome|Mesenchymal Stromal Cells|Adipose Derived Stromal Cells	DRUG: Adipose derived stromal cells intravenously injected
NCT05669261	Treatment of Long COVID Symptoms Utilizing Autologous Stem Cells Following COVID-19 Infection	https://clinicaltrials.gov/study/NCT05669261	NOT_YET_RECRUITING	Long COVID	PROCEDURE: Adipose Tissue Harvest|BIOLOGICAL: ATCell
NCT04428801	Autologous Adipose-derived Stem Cells (AdMSCs) for COVID-19	https://clinicaltrials.gov/study/NCT04428801	NOT_YET_RECRUITING	COVID-19	BIOLOGICAL: autologous adipose-derived stem cells
NCT04432467	Fertility Restoration Using Autologous Mesenchymal Stem Cells	https://clinicaltrials.gov/study/NCT04432467	COMPLETED	Chronic Endometritis|Uterus	Biological: Autologous mesenchymal stem cells Other: standard treatment
NCT04466007	Safety and Efficacy of Allogeneic Adipose Tissue Mesenchymal Stem Cells in Diabetic Patients With Critical Limb Ischemia	https://clinicaltrials.gov/study/NCT04466007	ACTIVE_NOT_RECRUITING	Limb Ischemia|Diabetic Foot	DRUG: High dose allogeneic mesenchymal stromal cells|DRUG: Low dose allogeneic mesenchymal stromal cells|DRUG: Placebos
NCT04744051	ATCellTM Expanded Autologous, Adipose-Derived Mesenchymal Stem Cells Deployed Via Intravenous Infusion	https://clinicaltrials.gov/study/NCT04744051	ACTIVE_NOT_RECRUITING	Post-Concussion Syndrome	DRUG: 50 Adipose Derived Stem Cell Infusion|DRUG: 150 Adipose Derived Stem Cell Infusion|DRUG: 300 Adipose Derived Stem Cell Infusion|DRUG: Placebo Infusion
NCT05521672	Clinical Trial to Evaluate if the Laparoscopic Administration of Cells Derived From the Fatty Tissue Can Improve the Inflammatory Stenosis in Patient With Crohn's Disease	https://clinicaltrials.gov/study/NCT05521672	RECRUITING	Stenosis	Drug: Adipose derived allogenic mesenchymal stem cells (adAMSC)
NCT05947682	Manufacturing of Allogeneic Adipose Tissue-derived Mesenchymal Stromal Cells for Treatment of Severe Systemic Sclerosis	https://clinicaltrials.gov/study/NCT05947682	NOT_YET_RECRUITING	Mesenchymal Stromal Cell|Systemic Sclerosis	OTHER: Adipose tissue harvesting
NCT05783154	Effect of Mesenchymal Stem Cells in Primary Knee Osteoarthritis	https://clinicaltrials.gov/study/NCT05783154	RECRUITING	Osteoarthritis Knee	BIOLOGICAL: Autologous Adipose Tissue-Derived Mesenchymal Stem Cell
NCT05996224	Allogenic Adipose-Derived Mesenchymal Progenitor Cells for the Treatment of Knee Osteoarthritis	https://clinicaltrials.gov/study/NCT05996224	NOT_YET_RECRUITING	Knee Osteoarthritis	BIOLOGICAL: Mesenchymal progenitor cells|DRUG: Sodium Hyaluronate Injection
NCT04170426	Autologous Adipose-derived Stem Cells (AdMSCs) for Rheumatoid Arthritis	https://clinicaltrials.gov/study/NCT04170426	NOT_YET_RECRUITING	Rheumatoid Arthritis	BIOLOGICAL: autologous adipose derived stem cells
NCT04352803	Adipose Mesenchymal Cells for Abatement of SARS-CoV-2 Respiratory Compromise in COVID-19 Disease	https://clinicaltrials.gov/study/NCT04352803	NOT_YET_RECRUITING	Covid-19 Pneumonia|Cyotokine Storm	BIOLOGICAL: Autologous Adipose MSC's
NCT03876197	Mesenchymal Stem Cells for Radiation-induced Xerostomia	https://clinicaltrials.gov/study/NCT03876197	UNKNOWN	Radiation Toxicity|Xerostomia Due to Radiotherapy|Dry Mouth|Hyposalivation|Mesenchymal Stem Cells|Mesenchymal Stromal Cells|Long Term Adverse Effects	BIOLOGICAL: Autologous adipose-derived mesenchymal stem/stromal cells|OTHER: Placebo
NCT05308836	Evaluate Safety of Adipose Derived Mesenchymal Stem Cell Transplantation for Type 1 Diabetes Treatment	https://clinicaltrials.gov/study/NCT05308836	ACTIVE_NOT_RECRUITING	Type 1 Diabetes	COMBINATION_PRODUCT: adipose-derived messenchymal stem cell
NCT06135519	Dermogenesis With Mesenchymal Stem Cells	https://clinicaltrials.gov/study/NCT06135519	COMPLETED	Dermal Regeneration	PROCEDURE: Autologous Mesenchymal stem cells injection|PROCEDURE: Homogenized fat injection
NCT04615455	Mesenchymal Stem Cell Therapy of Dry Eye Disease in Patients With Sjögren's Syndrome	https://clinicaltrials.gov/study/NCT04615455	COMPLETED	Keratoconjunctivitis Sicca, in Sjogren's Syndrome	DRUG: ASCs|DRUG: Cryostor CS10
NCT04348461	BAttLe Against COVID-19 Using MesenchYmal Stromal Cells	https://clinicaltrials.gov/study/NCT04348461	SUSPENDED	COVID|Respiratory Distress Syndrome	DRUG: Allogeneic and expanded adipose tissue-derived mesenchymal stromal cells
NCT04869761	Stem Cell Therapy for Chronic Kidney Disease	https://clinicaltrials.gov/study/NCT04869761	ACTIVE_NOT_RECRUITING	Chronic Kidney Diseases|Diabetes Mellitus, Type 2|Diabetes Mellitus, Type 1|Diabetes Mellitus|Diabetic Nephropathies	DRUG: Allogeneic adipose-derived mesenchymal stem cells (MSC)-Single Infusion|DRUG: Allogeneic adipose-derived mesenchymal stem cells (MSC)-Two Infusions
NCT05827757	Evaluating the Safety and Efficacy of Autologous Adipose Tissue-derived Mesenchymal Stem Cell Transplantation on Proinflammatory Cytokines and Anti-inflammatory Cytokines on Ageing-related Low-grade Inflammation Patients.	https://clinicaltrials.gov/study/NCT05827757	RECRUITING	Aging Problems|Aging|Chronic Inflammation	BIOLOGICAL: autologous adipose-derived mesenchymal stem cell transplantation
NCT05602116	ASC - Autism Study	https://clinicaltrials.gov/study/NCT05602116	RECRUITING	Autism Spectrum Disorder|Gastrointestinal Dysfunction|Leaky Gut Syndrome|Mesenchymal Stromal Cells|Inflammatory Bowel Diseases	DRUG: Adipose tissue derived mesenchymal stromal/stem cells (Cell2Cure®)
NCT05595681	Effect of Mesenchymal Stem Cells on Healing of Foot Ulcers in Diabetes Patients.	https://clinicaltrials.gov/study/NCT05595681	RECRUITING	Diabetic Foot Ulcer|Mesenchymal Stromal Cells	DRUG: Adipose tissue derived mesenchymal stromal/stem cells (Cell2Cure®)
NCT04825730	Follow-up Study for Participants of Jointstem Investigator Initiated Trial by Arthroscopy	https://clinicaltrials.gov/study/NCT04825730	NOT_YET_RECRUITING	Degenerative Arthritis|Knee Arthritis	DRUG: JOINTSTEM
NCT04280003	Allogeneic Adipose Tissue-derived Mesenchymal Stem Cells in Ischemic Stroke	https://clinicaltrials.gov/study/NCT04280003	UNKNOWN	Ischemic Stroke|Adipose Tissue-derived Stem Cell|Functional Status	OTHER: Alogenic adipose tissue-derived stem cells|DRUG: Placebo solution
NCT05933434	Allogenic Mesenchymal Stem Cell Intraarticular Injection for Knee Osteoarthritis Therapy	https://clinicaltrials.gov/study/NCT05933434	RECRUITING	Knee Osteoarthritis	BIOLOGICAL: Allogenic adipose derived mesenchymal stem cells (AD-MSC)|OTHER: Saline
NCT04876326	Potential Use of Autologous and Allogeneic Mesenchymal Stem Cells in Patients With Multiple System Atrophy	https://clinicaltrials.gov/study/NCT04876326	UNKNOWN	Multiple System Atrophy|Parkinsonism|Multiple System Atrophy, Parkinson Variant	BIOLOGICAL: Autologous Adipose Mesenchymal Stem Cell Implantation|BIOLOGICAL: Allogeneic Umbilical Cord Mesenchymal Stem Cell Implantation|BIOLOGICAL: Allogeneic Umbilical Cord Mesenchymal Stem Cell and Adipose Secretome Implantation
NCT04366323	Clinical Trial to Assess the Safety and Efficacy of Intravenous Administration of Allogeneic Adult Mesenchymal Stem Cells of Expanded Adipose Tissue in Patients With Severe Pneumonia Due to COVID-19	https://clinicaltrials.gov/study/NCT04366323	COMPLETED	Sars-CoV2	DRUG: ALLOGENEIC AND EXPANDED ADIPOSE TISSUE-DERIVED MESENCHYMAL STEM CELLS
NCT05456243	Adipose-derived MSC to Treat Rejection in Kidney Transplant Recipients	https://clinicaltrials.gov/study/NCT05456243	RECRUITING	Kidney Transplant	BIOLOGICAL: Low dose adipose tissue derived mesenchymal stromal cells (A-MSC)|BIOLOGICAL: High dose adipose tissue derived mesenchymal stromal cells (A-MSC)
NCT05465096	Treatment of Osteoarthritis of the Hip Joint With Intra-articular Injection of Microfractured Autologous Adipose Tissue Containing Mesenchymal Stromal Cells.	https://clinicaltrials.gov/study/NCT05465096	RECRUITING	Hip Osteoarthritis|Hip Disease	PROCEDURE: Micro-fragmented adipose tissue injection
NCT05094011	Evaluating Safety, Tolerability, and Efficacy of Autologous MitoCell Transplantation in Subjects With Idiopathic Parkinson's Disease	https://clinicaltrials.gov/study/NCT05094011	NOT_YET_RECRUITING	Idiopathic Parkinson's Disease	BIOLOGICAL: Adipose-Derived Mesenchymal Stem Cells
NCT04675359	Adipose-derived MSCs After Enzymatic Digestion vs. Mechanically Fragmented Fat Transfer in Knee Osteoarthritis Treatment	https://clinicaltrials.gov/study/NCT04675359	UNKNOWN	Knee Osteoarthritis|Chondropathy	PROCEDURE: Autologous adipose derived Mesenchymal Stromal Cells (MSC) injection into the knee joint
NCT04612465	Clinical Study to Evaluate Efficacy and Safety of ASC and Fibringlue or Fibringlue in Patients With Crohn's Fistula	https://clinicaltrials.gov/study/NCT04612465	RECRUITING	Crohn's Fistula	BIOLOGICAL: ASC|DRUG: Fibringlue
NCT04661644	Efficacy and Safety of Mesenchymal Stem Cell Clusters in Patients With Critical Limb Ischemia	https://clinicaltrials.gov/study/NCT04661644	ACTIVE_NOT_RECRUITING	Critical Limb Ischemia	BIOLOGICAL: Clusters of adipose-derived mesenchymal stem cells (Dose: 1 x 10^7 cells/1 mL/vial)|BIOLOGICAL: Clusters of adipose-derived mesenchymal stem cells (Dose: 1 x 10^8 cells/1 mL/vial)
NCT04426643	Treatment of Urinary Incontinence in Men After Prostatectomy With Autologous Adipose-derived Mesenchymal Stem Cells	https://clinicaltrials.gov/study/NCT04426643	COMPLETED	Urinary Incontinence	BIOLOGICAL: Autologous adipose-derived mesenchymal stem cells|OTHER: Standard treatment according to the Clinical protocols
NCT04448106	Autologous Adipose Tissue-Derived Mesenchymal Stem Cells (AdMSCs) for Osteoarthritis	https://clinicaltrials.gov/study/NCT04448106	NOT_YET_RECRUITING	Osteoarthritis, Knee|Osteoarthritis, Hip|Osteoarthritis Shoulder	BIOLOGICAL: Celltex- AdMSCs
NCT03968198	Administration of Adipose-derived Stem Cells (ASC) in Patient With Critical Limb Ischemia.	https://clinicaltrials.gov/study/NCT03968198	TERMINATED	Critical Limb Ischemia and Peripheral Artery Disease	DRUG: Autologous ASC (for Adipose-derived Stem/Stromal Cell)
NCT04520373	Autologous Adipose Derived Mesenchymal Stem Cells for Spinal Cord Injury Patients	https://clinicaltrials.gov/study/NCT04520373	RECRUITING	Spinal Cord Injuries|Paralysis	OTHER: Best Medical Management: Occupational and Physical Therapy|BIOLOGICAL: Autologous, Adipose Derived Mesenchymal Stem Cells
NCT05934825	Clinical Trial to Evaluate Safety and Efficiency of Mesenchymal Stem Cell in Patients With Hidradenitis Suppurativa	https://clinicaltrials.gov/study/NCT05934825	RECRUITING	Hidradenitis Suppurativa	BIOLOGICAL: Injectable suspension of allogeneic adult mesenchymal stem cells|OTHER: Placebo
NCT04497805	Clinical Study of ALLO-ASC-SHEET in Subjects With Diabetic Wagner Grade II Foot Ulcers	https://clinicaltrials.gov/study/NCT04497805	RECRUITING	Diabetic Foot Ulcer	BIOLOGICAL: ALLO-ASC-SHEET
NCT05951777	Autologous Adipose Derived Mesenchymal Stem Cells for Chronic Traumatic Brain Injury	https://clinicaltrials.gov/study/NCT05951777	RECRUITING	Traumatic Brain Injury	BIOLOGICAL: Autologous HB-adMSCs|DRUG: Normal Saline
NCT04776538	Safety and Efficacy of Mesenchymal Stem Cell for Radiation-induced Hyposalivation and Xerostomia in Previous Head and Neck Cancer Patients	https://clinicaltrials.gov/study/NCT04776538	ACTIVE_NOT_RECRUITING	Xerostomia Following Radiotherapy	BIOLOGICAL: Stem cells|BIOLOGICAL: Placebo
NCT06132542	Autologous ADMSC Transplantation in Patients With POI	https://clinicaltrials.gov/study/NCT06132542	NOT_YET_RECRUITING	Premature Ovarian Failure	BIOLOGICAL: stem cell therapy
NCT05116540	Randomized Double-Blind Phase 2 Efficacy and Safety of Autologous HB-MSCs vs Placebo for Treatment of Multiple Sclerosis	https://clinicaltrials.gov/study/NCT05116540	COMPLETED	Multiple Sclerosis	BIOLOGICAL: HB-adMSCs|DRUG: Placebo
NCT04341610	ASC Therapy for Patients With Severe Respiratory COVID-19	https://clinicaltrials.gov/study/NCT04341610	WITHDRAWN	Respiratory Tract Diseases	DRUG: Stem Cell Product
NCT04275024	Efficacy and Safety of AD-MSCs Plus Calpocitriol Ointment and PSORI-CM01 Granule in Psoriasis Patients	https://clinicaltrials.gov/study/NCT04275024	COMPLETED	Mesenchymal Stromal Cells|Psoriasis|Drug Effect|Drug Toxicity	DRUG: Calcipotriol ointment|DRUG: PSORI-CM01 Granule|BIOLOGICAL: adipose-derived multipotent mesenchymal stem cells
NCT04785027	Comparison of PSORI-CM01 Formula vs Gu Ben Hua Yu Formula Combined With AD-MSCs in Psoriasis	https://clinicaltrials.gov/study/NCT04785027	RECRUITING	Traditional Chinese Medicine|Drug Effect|Drug Safety|Psoriasis|Mesenchymal Stromal Cells	DRUG: PSORI-CM01 formula|DRUG: Gu Ben Hua Yu formula|BIOLOGICAL: adipose-derived multipotent mesenchymal stem cells
NCT05011474	Safety and Efficacy Study of Matrilin-3 Pretreated Autologous Adipose Derived Mesenchymal Stem Cells Implantation in Chronic Low Back Pain Patients With Lumbar Intervertebral Disc Degeneration	https://clinicaltrials.gov/study/NCT05011474	UNKNOWN	Patients With Chronic Low Back Pain Due to Degenerative Lumbar Disc	BIOLOGICAL: administered an autologous adipose-derived mesenchymal stem cell spheroid pretreated with matrillin 3
NCT05279157	Autologous Adipose-Derived Adult Stem Cell Implantation for Corneal Diseases (ADASCs-CT-CD)	https://clinicaltrials.gov/study/NCT05279157	COMPLETED	Ophthalmological Disorder|Corneal Dystrophy|Treatment|Therapy|Keratoconus	PROCEDURE: Implantation|PROCEDURE: Lipoaspiration
NCT05126563	Randomized Double-Blind Phase 2 Study of Allogeneic HB-adMSCs for the Treatment of Chronic Post-COVID-19 Syndrome	https://clinicaltrials.gov/study/NCT05126563	COMPLETED	Post COVID-19 Syndrome	BIOLOGICAL: HB-adMSCs (allogeneic)|OTHER: Placebo
NCT04611256	Mesenchymal Stem Cells in Patients Diagnosed With COVID-19	https://clinicaltrials.gov/study/NCT04611256	UNKNOWN	Covid19	BIOLOGICAL: MSC|DRUG: Control
NCT04750499	Treatment of Perianal Fistulas by Endorectal Advancement Flap Associated With Adipose Tissue Injection	https://clinicaltrials.gov/study/NCT04750499	RECRUITING	Anal Fistula	PROCEDURE: Adipose tissue injection associated with endorectal advancement flap.
NCT05329662	Adipose Tissue-derived Mesenchymal Stem Cell (AD-MSC) Therapy for the Treatment of Sexual Function Impairment in Female	https://clinicaltrials.gov/study/NCT05329662	RECRUITING	Sexual Dysfunction Female	BIOLOGICAL: Autologous adipose-derived mesenchymal stem cell administration for female with sexual functional deficiency
NCT04821102	Investigator Initiated Trial to Evaluate Cartilage Regeneration by Arthroscopy After JOINTSTEM Administration	https://clinicaltrials.gov/study/NCT04821102	NOT_YET_RECRUITING	Degenerative Arthritis|Knee Arthritis	BIOLOGICAL: JOINTSTEM|DRUG: Saline
NCT04992247	Study of Allogeneic Adipose-Derived Mesenchymal Stem Cells to Treat Post COVID-19 "Long Haul" Pulmonary Compromise	https://clinicaltrials.gov/study/NCT04992247	WITHDRAWN	Covid19	BIOLOGICAL: COVI-MSC|BIOLOGICAL: Placebo
NCT04928287	Randomized, Double-Blind Clinical Trial for Parkinson's Disease (Early and Moderate)	https://clinicaltrials.gov/study/NCT04928287	COMPLETED	Parkinson Disease	BIOLOGICAL: HB-adMSCs|OTHER: Placebo
NCT04728698	Study of Intravenous Administration of Allogeneic Adipose-Derived Mesenchymal Stem Cells for COVID-19-Induced Acute Respiratory Distress	https://clinicaltrials.gov/study/NCT04728698	WITHDRAWN	Covid19|ARDS	DRUG: COVI-MSC|DRUG: Placebo
NCT05789394	Allogenic Adipose-Derived Mesenchymal Stem Cells for the Treatment of Recurrent Glioblastoma or Recurrent Astrocytoma in Patients Undergoing Craniotomy	https://clinicaltrials.gov/study/NCT05789394	RECRUITING	Recurrent Glioblastoma, IDH-Wildtype|Recurrent Astrocytoma, IDH-Mutant, Grade 4|Astrocytoma, Grade IV	BIOLOGICAL: Allogeneic Adipose-derived Mesenchymal Stem Cells|PROCEDURE: Biospecimen Collection|PROCEDURE: Craniotomy|PROCEDURE: Magnetic Resonance Imaging|PROCEDURE: Ommaya Reservoir Tap
NCT04368806	A Phase 2b/3a Study to Evaluate the Efficacy and Safety of JointStem in Patients Diagnosed as Knee Osteoarthritis	https://clinicaltrials.gov/study/NCT04368806	RECRUITING	Osteoarthritis, Knee	DRUG: JointStem|OTHER: Placebo Control
NCT04348435	A Randomized, Double-Blind, Single Center, Efficacy and Safety Study of Allogeneic HB-adMSCs Against COVID-19.	https://clinicaltrials.gov/study/NCT04348435	COMPLETED	COVID-19	BIOLOGICAL: HB-adMSCs|OTHER: Placebos
NCT04174898	MSC Infusion for Anti-aging and Regenerative Therapy	https://clinicaltrials.gov/study/NCT04174898	UNKNOWN	Aging Well|Regenerative Medicine	BIOLOGICAL: human Mesenchymal Stem Cell (MSC) infusion therapy
NCT04905836	Study of Allogeneic Adipose-Derived Mesenchymal Stem Cells for Treatment of COVID-19 Acute Respiratory Distress	https://clinicaltrials.gov/study/NCT04905836	UNKNOWN	Covid19	BIOLOGICAL: COVI-MSC|DRUG: Placebo
NCT05660824	Effectiveness of Stromal Vascular Fraction (SVF) and Platelets Rich Plasma (PRP) in Osteoarthritis	https://clinicaltrials.gov/study/NCT05660824	NOT_YET_RECRUITING	Osteoarthritis	DEVICE: Stromal Vascular Fraction infiltration|PROCEDURE: Plattelet Rich Plasma infiltration
NCT04909879	Study of Allogeneic Adipose-Derived Mesenchymal Stem Cells for Non-COVID-19 Acute Respiratory Distress Syndrome	https://clinicaltrials.gov/study/NCT04909879	WITHDRAWN	Acute Respiratory Distress Syndrome|Ards	BIOLOGICAL: COVI-MSC|DRUG: Placebo
NCT04909892	Study of Allogeneic Adipose-Derived Mesenchymal Stem Cells to Treat Post COVID-19 "Long Haul" Pulmonary Compromise	https://clinicaltrials.gov/study/NCT04909892	WITHDRAWN	Covid19	BIOLOGICAL: COVI-MSC
NCT05520086	Clinical Trial to Evaluate Safety and Efficacy of Cell Therapy in Patients With Cicatricial Conjuntivitis.	https://clinicaltrials.gov/study/NCT05520086	ACTIVE_NOT_RECRUITING	Chronic Conjunctivitis|Stevens-Johnson Syndrome|Lyell Syndrome|Pemphigoid	DRUG: Single Dose|DRUG: Double Dose
NCT04362189	Efficacy and Safety Study of Allogeneic HB-adMSCs for the Treatment of COVID-19	https://clinicaltrials.gov/study/NCT04362189	TERMINATED	COVID-19	BIOLOGICAL: HB-adMSC|OTHER: Placebo
NCT06210919	Safety and Tolerability of Autologous Adipose-derived Mesenchymal Stem Cells Therapy in Adults With Atrophic Scars	https://clinicaltrials.gov/study/NCT06210919	RECRUITING	Atrophic Scar	BIOLOGICAL: TRTP-101
NCT05962931	Clinical Trial With Adipose Tissue Stem Cells on Biological Matrix for the Treatment of Venous Ulcer of the Lower Limbs	https://clinicaltrials.gov/study/NCT05962931	RECRUITING	Venous Ulcer	BIOLOGICAL: Bioengineered Artificial Mesenchimal Sheet (BAMS)|PROCEDURE: Standard treatment (Control)
NCT04527224	Study to Evaluate the Efficacy and Safety of AstroStem-V in Treatment of COVID-19 Pneumonia	https://clinicaltrials.gov/study/NCT04527224	RECRUITING	Covid19 Pneumonia	DRUG: AstroStem-V
NCT06280092	Allogenic Adipose-derived Mesenchymal Stem Cells(AMSCs) for Epilepsy During Deep Brain Stimulation(DBS) Surgery	https://clinicaltrials.gov/study/NCT06280092	NOT_YET_RECRUITING	Epilepsy	DRUG: AMSCs
NCT04569409	Clinical Study to Evaluate Efficacy and Safety of ALLO-ASC-DFU in Patients With Diabetic Wagner Grade 2 Foot Ulcers.	https://clinicaltrials.gov/study/NCT04569409	RECRUITING	Diabetic Foot Ulcer	BIOLOGICAL: ALLO-ASC-DFU|PROCEDURE: Vehicle Sheet
NCT04228666	A Clinical Trial to Determine the Safety and Efficacy of Hope Biosciences Autologous Mesenchymal Stem Cell Therapy (HB-adMSCs) for the Treatment of Alzheimer's Disease	https://clinicaltrials.gov/study/NCT04228666	WITHDRAWN	Alzheimer Disease	BIOLOGICAL: HB-adMSCs
NCT04063215	A Clinical Trial to Determine the Safety and Efficacy of Hope Biosciences Autologous Mesenchymal Stem Cell Therapy for the Treatment of Traumatic Brain Injury and Hypoxic-Ischemic Encephalopathy	https://clinicaltrials.gov/study/NCT04063215	ACTIVE_NOT_RECRUITING	Traumatic Brain Injury	BIOLOGICAL: HB-adMSCs
NCT06539429	Clinical Study to Evaluate Efficacy and Safety of ANT-301 in Patients With Knee Osteoarthritis in Grade III/IV by K/L	https://clinicaltrials.gov/study/NCT06539429	NOT_YET_RECRUITING	Osteoarthritis, Knee	BIOLOGICAL: ANT-301
NCT04903327	Study of Intravenous COVI-MSC for Treatment of COVID-19-Induced Acute Respiratory Distress	https://clinicaltrials.gov/study/NCT04903327	TERMINATED	Covid19	BIOLOGICAL: COVI-MSC|DRUG: Placebo
NCT06040957	Bone Marrow Versus Adipose Tissue as a Cell Source for Infiltrative Treatment of Knee Osteoarthritis	https://clinicaltrials.gov/study/NCT06040957	RECRUITING	Knee Osteoarthritis	BIOLOGICAL: Bone marrow aspirate concentrate injection|BIOLOGICAL: intra-articular injection of Minimally manipulated adipose tissue
NCT04349631	A Clinical Trial to Determine the Safety and Efficacy of HB-adMSCs to Provide Protection Against COVID-19	https://clinicaltrials.gov/study/NCT04349631	COMPLETED	COVID-19	BIOLOGICAL: HB-adMSCs
NCT04427930	Follow-up Study for Participants of Jointstem Phase 3 Clinical Trial	https://clinicaltrials.gov/study/NCT04427930	ACTIVE_NOT_RECRUITING	Knee Osteoarthritis	BIOLOGICAL: JOINTSTEM
NCT04276987	A Pilot Clinical Study on Inhalation of Mesenchymal Stem Cells Exosomes Treating Severe Novel Coronavirus Pneumonia	https://clinicaltrials.gov/study/NCT04276987	COMPLETED	Coronavirus	BIOLOGICAL: MSCs-derived exosomes
NCT04847739	Seeded Cells on Matrix Plug Treating Crohn's Perianal Fistulas (STOMP-II)	https://clinicaltrials.gov/study/NCT04847739	ACTIVE_NOT_RECRUITING	Perianal Fistula|Crohn's Disease	PROCEDURE: Seton Placement|DRUG: AVB-114
NCT05553132	A Study of REcycled CartiLage Auto/Allo IMplantation to Treat and Repair Focal Hip Cartilage Defects	https://clinicaltrials.gov/study/NCT05553132	RECRUITING	Cartilage Defect	COMBINATION_PRODUCT: Autologous Chondrocytes in their Pericellular Matrix (Chondrons) Coimplanted with Allogeneic Adipose-Derived Mesenchymal Stromal Cells (AMSCs) in a Fibrin Glue Carrier
NCT04995081	Clinical Trial for Parkinson's Disease Using Allogeneic HB-adMSCs (Early and Moderate PD)	https://clinicaltrials.gov/study/NCT04995081	RECRUITING	Parkinson Disease	BIOLOGICAL: Biological/Vaccine: Allogeneic HB-adMSCs|OTHER: Placebo
NCT05120700	Synovial Tissue and Fat Pad Stromal Vascular Fraction Bioengineering in Patients With Knee Articular Cartilage Injury	https://clinicaltrials.gov/study/NCT05120700	NOT_YET_RECRUITING	Cell- and Tissue-Based Therapy|Cartilage Injury|Knee Injuries	BIOLOGICAL: Synovial Tissue and Fat Pad Stromal Vascular Fraction
NCT04482413	Study to Evaluate the Safety and Efficacy of AstroStem in Treatment of Alzheimer's Disease	https://clinicaltrials.gov/study/NCT04482413	NOT_YET_RECRUITING	Alzheimer Disease	DRUG: AstroStem|DRUG: Placebo
NCT03696485	Study to Assess the Safety and Efficacy of an IT Administration of SCM-010 in SPMS	https://clinicaltrials.gov/study/NCT03696485	WITHDRAWN	Secondary Progressive Multiple Sclerosis (SPMS)	BIOLOGICAL: SCM-010
NCT05344157	A First-in-Human Study of XSTEM-OA in Patients With Knee Osteoarthritis	https://clinicaltrials.gov/study/NCT05344157	ACTIVE_NOT_RECRUITING	Osteoarthritis, Knee	BIOLOGICAL: XSTEM-OA
NCT05549609	A Study of XSTEM-VLU in Patients With Difficult-to-heal Venous Leg Ulcers	https://clinicaltrials.gov/study/NCT05549609	RECRUITING	Venous Leg Ulcer	BIOLOGICAL: XSTEM-VLU|OTHER: Vehicle
NCT05081921	Clinical Trial to Evaluate Safety and Efficacy of MesoCellA-Ortho Tissue-Engineered Advanced Therapy Product in Patients With Osteoarthrosis and Civilisation Diseases	https://clinicaltrials.gov/study/NCT05081921	COMPLETED	Osteoarthritis of Knee	DRUG: MesoCellA-Ortho administration|DRUG: HA administration
NCT06028763	Development of Biomedical Technology for the Treatment of Ankle Cartilage Using Injectable Biocomposite Hydrogel	https://clinicaltrials.gov/study/NCT06028763	RECRUITING	Ankle Osteoarthritis	PROCEDURE: Injection of biocomposite hydrogel into ankle's cartilage lesion under arthroscopic control|PROCEDURE: Microfracture of ankle's cartilage lesion under arthroscopic control
NCT06397274	Stemchymal® for Polyglutamine Spinocerebellar Ataxia	https://clinicaltrials.gov/study/NCT06397274	NOT_YET_RECRUITING	Spinocerebellar Ataxias	BIOLOGICAL: Stemchymal|BIOLOGICAL: Placebo
NCT05877300	Safety and Feasibility Study of the CELLSPAN Esophageal Implant (CEI) in Patients Requiring Short Segment Esophageal Replacement	https://clinicaltrials.gov/study/NCT05877300	RECRUITING	Esophageal Diseases	COMBINATION_PRODUCT: Cellspan Esophageal Implant-Adult (CEI)
NCT04557514	Comparative Study Between Fat Injection And Platelet Rich Plasma In Post Burn Facial Scar	https://clinicaltrials.gov/study/NCT04557514	UNKNOWN	Burn Scar	PROCEDURE: platelet rich plasma injection in post burn facial scar|PROCEDURE: fat injection in post burn facial scar

## Sheet: S2
Supplementary S2. Complete list of factors quantified by protein array in three out of three ADSC secretome samples, as reported in Giannasi et al. 2021. Column A contains the original list, with the mean concentration expressed in pg/ml. Column B lists the corresponding gene IDs submitted to STRING. Duplicates are highlighted in red.
A)		mean (pg/ml)		B)
	OPN	28316.2			SPP1
	MIF	7577.95			MIF
	PF4	3092.02			PF4
	Lymphotactin	2079.87			XCL1
	IL-9	1723.11			IL9
	CXCL16	1105.51			CXCL16
	ENA-78	1043.02			CXCL5
	Axl	577.704			AXL
	GCP-2	390.67			CXCL6
	Eotaxin-3	207.061			CCL26
	MCP-3	162.181			CCL7
	I-TAC	101.545			CXCL11
	SDF-1a	71.2547			CXCL12	encoding for both SDF-1a and SDF-1b
	MCP-4	53.5307			CCL13
	IP-10	46.8676			CXCL10
	IL-28A	36.0119			IFNL2
	MIP-3a	5.34304			CCL20
	HCC-4	2.89813			CCL16
	NAP-2	1.12871			PPBP
	PARC	0.498341			CCL18
	Follistatin	25326.5			FST
	DKK-1	5608.85			DKK1
	gp130	4224.27			IL6ST
	PAI-1	2728.5			SERPINE1
	IL-17B	2294.72			IL17B
	Cathepsin S	1722.07			CTSS
	DAN	1638.99			NBL1
	Angiogenin	589.165			ANG
	ICAM-2	567.725			ICAM2
	LAP(TGFb1)	416.982			TGFB1	encoding for both LAP and TGFb1
	IL-23	387.108			IL23A
	IL-2 Rb	265.421			IL2RB
	SDF-1b	129.275			CXCL12
	IL-2 Ra	89.7269			IL2RA
	Siglec-5	65.3808			SIGLEC5
	IGFBP-4	407515			IGFBP4
	IGFBP-3	230399			IGFBP3
	IGFBP-6	33092.5			IGFBP6
	TGFb1	30732.6			TGFB1
	HGF	2902.58			HGF
	IGFBP-2	1721.58			IGFBP2
	PDGF-AA	1009.73			PDGFA
	EGF R	955.534			EGFR
	VEGF	642.936			VEGFA
	GDF-15	462.249			GDF15
	OPG	443.569			TNFRSF11B
	FGF-7	365.179			FGF7
	IGFBP-1	68.2974			IGFBP1
	TIMP-2	3762.63			TIMP2
	IL-6	3744.74			IL6
	TNF RI	3324.45			TNFRSF1A
	TIMP-1	1775.45			TIMP1
	ICAM-1	1297.97			ICAM1
	TNFb	1058.27			TNF	encoding for both TNFa and TNFb
	RANTES	517.495			CCL5
	TNF RII	324.029			TNFRSF1B
	MCP-1	300.515			CCL2
	IL-8	137.587			CXCL8
	IL-6R	122.307			IL6R
	IL-1ra	109.022			IL1RN
	MIP-1b	90.4819			CCL4
	MCSF	68.9879			CSF1
	Eotaxin	66.7285			CCL11
	IFNg	52.778			IFNG
	TNFa	49.3712			TNF
	PDGF-BB	44.4166			PDGFB
	GM-CSF	42.7112			CSF2
	IL-5	39.3673			IL5
	IL-11	26.2353			IL11
	IL-7	23.9864			IL7
	G-CSF	15.8985			CSF3
	MIP-1a	13.0379			CCL3
	MIG	10.8007			CXCL9
	I-309	5.19987			CCL1
	IL-16	5.14724			IL16
	IL-12p40	4.17386			IL12B
	IL-2	3.31703			IL2
	IL-15	3.1709			IL15
	IL-4	2.23918			IL4
	Eotaxin-2	1.68243			CCL24
	IL-13	1.37752			IL13
	IL-17	1.28516			IL17A
	IL-10	0.764385			IL10
	BLC	0.692965			CXCL13
	IL-12p70	0.58902			IL12A
	MIP-1d	0.566916			CCL15
	uPAR	6346.8			PLAUR
	CD14	2689.04			CD14
	ALCAM	1701.71			ALCAM
	HVEM	860.369			TNFRSF14
	PDGF Rb	858.245			PDGFRB
	Fas	501.686			FAS
	XEDAR	264.597			EDA2R
	Endoglin	255.371			ENG
	RAGE	227.964			AGER
	LIMPII	221.711			SCARB2
	TRAIL R3	174.588			TNFRSF10C
	DR6	152.325			TNFRSF21
	MICB	149.661			MICB
	IL-21R	118.005			IL21R
	MICA	83.072			MICA
	Flt-3L	66.5693			FLT3LG
	ICAM-3	39.121			ICAM3
	IL-17R	32.148			IL17RA
	Dtk	23.0304			TYRO3
	E-Selectin	7.19833			SELE
	NRG1-b1	6.1391			NRG1
	ErbB3	4.23454			ERBB3
	LYVE-1	2.08496			LYVE1
	IL-1 RI	1.34991			IL1R1

## Sheet: S3
Supplementary S3. List of enriched biological processes obtained through STRING analysis. Pathways selected for anti-inflammatory and immunomodulatory effects are highlighted in green, those related to bone regeneration are highlighted in red, and pathways associated with wound healing and soft tissue regeneration are highlighted in blue.
#term ID	term description	observed gene count	background gene count	strength	false discovery rate (FDR)	-log10 FDR	Fold enrichment	matching proteins in your network (labels)
GO:0019221	Cytokine-mediated signaling pathway	51	369	1.41	1.24e-52	51.9066	25.1881	TNFRSF1A,IL2RB,CSF3,CCL2,CCL1,CCL13,CXCL6,IFNG,IL12B,IL5,IL7,CXCL13,CXCL5,PPBP,PF4,IL15,CSF2,CCL11,IL16,CXCL10,CXCL8,CXCL11,IL17RA,CSF1,PDGFB,IFNL2,IL21R,TNFRSF14,CCL20,CXCL9,XCL1,IL6R,TNFRSF1B,CCL7,IL2RA,IL6ST,CCL26,CXCL12,EDA2R,IL6,IL1R1,TNF,CCL24,CCL5,CCL3,CCL16,CCL18,CCL4,CCL15,IL17A,FAS
GO:0034097	Response to cytokine	60	804	1.14	2.12e-49	48.6737	13.6002	TNFRSF1A,IL2RB,TIMP1,CSF3,CCL2,CCL1,CCL13,CXCL6,IFNG,IL12B,IL5,TIMP2,IL7,ICAM1,CXCL13,CXCL16,CXCL5,PPBP,PF4,IL15,TNFRSF21,CSF2,AXL,CCL11,IL16,IL13,CXCL10,CXCL8,CXCL11,IL17RA,CSF1,PDGFB,SELE,IFNL2,IL21R,TNFRSF14,CCL20,CXCL9,XCL1,IL6R,TNFRSF1B,CCL7,IL2RA,IL6ST,CCL26,CXCL12,EDA2R,CD14,IL6,IL1R1,TNF,CCL24,CCL5,CCL3,CCL16,CCL18,CCL4,CCL15,IL17A,FAS
GO:0006954	Inflammatory response	53	538	1.26	2.12e-48	47.6737	17.9533	TNFRSF1A,MIF,TIMP1,TGFB1,CCL2,CCL1,CCL13,CXCL6,IL23A,IFNG,IL4,IL5,IL1RN,IL17B,IGFBP4,IL9,CXCL13,CXCL5,PPBP,PF4,IL15,AXL,CCL11,IL13,CXCL10,CXCL8,CXCL11,IL17RA,CSF1,SELE,CCL20,CXCL9,XCL1,IL6R,AGER,TNFRSF1B,CCL7,IL2RA,CCL26,SPP1,CD14,IL6,IL1R1,TNF,CCL24,IL10,CCL5,CCL3,CCL16,CCL18,CCL4,CCL15,IL17A
GO:0006955	Immune response	67	1321	0.97	1.05e-46	45.9788	9.24321	MIF,TGFB1,CSF3,CCL2,CCL1,CCL13,CXCL6,IL2,IL23A,IFNG,IL12B,IL4,IL5,MICB,IL1RN,IL17B,IL7,ICAM1,IL9,CXCL13,CXCL16,CXCL5,PPBP,PF4,IL15,TNFRSF21,CSF2,AXL,CCL11,IL16,IL12A,IL13,CXCL10,ALCAM,CXCL8,CXCL11,IL17RA,CSF1,IFNL2,ANG,IL21R,TNFRSF14,CCL20,CXCL9,XCL1,IL6R,CTSS,TNFRSF1B,CCL7,IL2RA,CCL26,CXCL12,CD14,IL6,IL1R1,TNF,CCL24,IL10,MICA,CCL5,CCL3,CCL16,CCL18,CCL4,CCL15,IL17A,FAS
GO:0010033	Response to organic substance	83	2692	0.75	2.39e-46	45.6216	5.61893	TNFRSF1A,IL2RB,TIMP1,TGFB1,HGF,SERPINE1,CSF3,CCL2,CCL1,CCL13,CXCL6,IL2,IFNG,IL12B,IL5,IGFBP2,MICB,GDF15,FST,IL1RN,PDGFRB,TIMP2,IL7,ICAM1,FGF7,EGFR,IGFBP1,CXCL13,CXCL16,CXCL5,PPBP,PF4,IL15,TNFRSF21,CSF2,TNFRSF11B,AXL,CCL11,IL16,IL12A,IL13,CXCL10,CXCL8,CXCL11,IL17RA,CSF1,PDGFB,SELE,IFNL2,ANG,IL21R,PDGFA,TNFRSF14,CCL20,CXCL9,XCL1,IL6R,CTSS,ENG,DKK1,AGER,TNFRSF1B,CCL7,IL2RA,IL6ST,CCL26,SPP1,CXCL12,ED…
GO:0007166	Cell surface receptor signaling pathway	76	2040	0.84	3.3e-46	45.4815	6.78944	TNFRSF1A,MIF,IL2RB,TGFB1,HGF,CSF3,CCL2,CCL1,CCL13,CXCL6,IL2,IFNG,IL12B,IL4,IL5,MICB,GDF15,FST,PDGFRB,TYRO3,IL7,ERBB3,FGF7,EGFR,IGFBP1,CXCL13,NRG1,CXCL5,PPBP,PF4,IL15,TNFRSF21,CSF2,AXL,CCL11,IL16,IL12A,CXCL10,CXCL8,CXCL11,IL17RA,CSF1,PDGFB,IFNL2,IL21R,PLAUR,PDGFA,TNFRSF14,TNFRSF10C,CCL20,CXCL9,XCL1,IL6R,ENG,DKK1,AGER,TNFRSF1B,CCL7,IL2RA,IL6ST,CCL26,CXCL12,EDA2R,CD14,IL6,IL1R1,TNF,CCL24,CCL5,CCL3,C…
GO:0071345	Cellular response to cytokine stimulus	55	711	1.15	1.24e-45	44.9066	14.0976	TNFRSF1A,IL2RB,CSF3,CCL2,CCL1,CCL13,CXCL6,IFNG,IL12B,IL5,IL7,ICAM1,CXCL13,CXCL5,PPBP,PF4,IL15,TNFRSF21,CSF2,AXL,CCL11,IL16,IL13,CXCL10,CXCL8,CXCL11,IL17RA,CSF1,PDGFB,IFNL2,IL21R,TNFRSF14,CCL20,CXCL9,XCL1,IL6R,TNFRSF1B,CCL7,IL2RA,IL6ST,CCL26,CXCL12,EDA2R,IL6,IL1R1,TNF,CCL24,CCL5,CCL3,CCL16,CCL18,CCL4,CCL15,IL17A,FAS
GO:0002376	Immune system process	75	2121	0.81	7.51e-44	43.1244	6.44424	MIF,IL2RB,TGFB1,CSF3,CCL2,CCL1,CCL13,CXCL6,IL2,IL23A,IFNG,IL12B,IL4,IL5,MICB,FST,IL1RN,IL17B,TYRO3,IL7,IL11,ICAM1,IL9,CXCL13,CXCL16,CXCL5,PPBP,PF4,IL15,TNFRSF21,CSF2,AXL,CCL11,IL16,IL12A,IL13,CXCL10,ALCAM,CXCL8,CXCL11,IL17RA,CSF1,PDGFB,SELE,IFNL2,ANG,IL21R,TNFRSF14,CCL20,CXCL9,XCL1,IL6R,CTSS,AGER,TNFRSF1B,CCL7,IL2RA,CCL26,CXCL12,CD14,IL6,IL1R1,TNF,CCL24,IL10,MICA,FLT3LG,CCL5,CCL3,CCL16,CCL18,CCL4…
GO:0007165	Signal transduction	96	4714	0.57	1.32e-43	42.8794	3.71135	TNFRSF1A,MIF,IL2RB,TIMP1,TGFB1,HGF,CSF3,CCL2,CCL1,CCL13,CXCL6,IL2,IL23A,IFNG,IL12B,IL4,IL5,IGFBP2,MICB,GDF15,FST,IL1RN,IL17B,PDGFRB,TYRO3,IL7,IL11,ERBB3,FGF7,IGFBP4,IL9,EGFR,IGFBP1,CXCL13,NRG1,NBL1,CXCL16,CXCL5,PPBP,PF4,IL15,TNFRSF21,CSF2,TNFRSF11B,AXL,IGFBP6,CCL11,IL16,IL12A,IL13,CXCL10,ALCAM,CXCL8,CXCL11,IL17RA,CSF1,PDGFB,SELE,IFNL2,IL21R,PLAUR,PDGFA,TNFRSF14,TNFRSF10C,CCL20,CXCL9,XCL1,IL6R,CTS…
GO:0071310	Cellular response to organic substance	72	2019	0.82	1.2e-41	40.9208	6.49901	TNFRSF1A,IL2RB,TGFB1,HGF,SERPINE1,CSF3,CCL2,CCL1,CCL13,CXCL6,IFNG,IL12B,IL5,IGFBP2,GDF15,FST,PDGFRB,IL7,ICAM1,FGF7,EGFR,IGFBP1,CXCL13,CXCL5,PPBP,PF4,IL15,TNFRSF21,CSF2,AXL,CCL11,IL16,IL13,CXCL10,CXCL8,CXCL11,IL17RA,CSF1,PDGFB,IFNL2,IL21R,PDGFA,TNFRSF14,CCL20,CXCL9,XCL1,IL6R,CTSS,ENG,AGER,TNFRSF1B,CCL7,IL2RA,IL6ST,CCL26,SPP1,CXCL12,EDA2R,CD14,IL6,IL1R1,TNF,CCL24,IL10,CCL5,CCL3,CCL16,CCL18,CCL4,CCL…
GO:0007154	Cell communication	97	5165	0.54	1.88e-41	40.7258	3.42257	TNFRSF1A,MIF,IL2RB,TIMP1,TGFB1,HGF,CSF3,CCL2,CCL1,CCL13,CXCL6,IL2,IL23A,IFNG,IL12B,IL4,IL5,IGFBP2,MICB,GDF15,FST,IL1RN,IL17B,PDGFRB,TYRO3,IL7,IL11,ERBB3,FGF7,IGFBP4,IL9,EGFR,IGFBP1,CXCL13,NRG1,NBL1,CXCL16,CXCL5,PPBP,PF4,IL15,TNFRSF21,CSF2,TNFRSF11B,AXL,IGFBP6,CCL11,IL16,IL12A,IL13,CXCL10,ALCAM,CXCL8,CXCL11,IL17RA,CSF1,PDGFB,SELE,IFNL2,ANG,IL21R,PLAUR,PDGFA,TNFRSF14,TNFRSF10C,CCL20,CXCL9,XCL1,IL6R…
GO:0006952	Defense response	62	1394	0.91	2.34e-39	38.6308	8.1055	TNFRSF1A,MIF,TIMP1,TGFB1,SERPINE1,CCL2,CCL1,CCL13,CXCL6,IL23A,IFNG,IL12B,IL4,IL5,IL1RN,IL17B,IGFBP4,IL9,CXCL13,CXCL16,CXCL5,PPBP,PF4,IL15,AXL,CCL11,IL12A,IL13,CXCL10,CXCL8,CXCL11,IL17RA,CSF1,SELE,IFNL2,ANG,TNFRSF14,CCL20,CXCL9,XCL1,IL6R,AGER,TNFRSF1B,CCL7,IL2RA,CCL26,SPP1,CXCL12,CD14,IL6,IL1R1,TNF,CCL24,IL10,MICA,CCL5,CCL3,CCL16,CCL18,CCL4,CCL15,IL17A
GO:0050900	Leukocyte migration	37	249	1.44	2.55e-38	37.5935	27.0803	CCL2,CCL1,CCL13,CXCL6,ICAM1,CXCL13,CXCL16,CXCL5,PPBP,PF4,CCL11,IL16,CXCL10,CXCL8,CXCL11,IL17RA,CSF1,PDGFB,SELE,CCL20,CXCL9,XCL1,IL6R,CCL7,CCL26,CXCL12,IL6,TNF,CCL24,IL10,CCL5,CCL3,CCL16,CCL18,CCL4,CCL15,IL17A
GO:0042221	Response to chemical	87	4010	0.6	3.93e-38	37.4056	3.9539	TNFRSF1A,MIF,IL2RB,TIMP1,TGFB1,HGF,SERPINE1,CSF3,CCL2,CCL1,CCL13,CXCL6,IL2,IFNG,IL12B,IL5,IGFBP2,MICB,GDF15,FST,IL1RN,PDGFRB,TIMP2,IL7,ICAM1,FGF7,EGFR,IGFBP1,CXCL13,NRG1,CXCL16,CXCL5,PPBP,PF4,IL15,TNFRSF21,CSF2,TNFRSF11B,AXL,CCL11,IL16,IL12A,IL13,CXCL10,ALCAM,CXCL8,CXCL11,IL17RA,CSF1,PDGFB,SELE,IFNL2,ANG,IL21R,PLAUR,PDGFA,TNFRSF14,CCL20,CXCL9,XCL1,IL6R,CTSS,ENG,DKK1,AGER,TNFRSF1B,CCL7,IL2RA,IL6ST…
GO:0048583	Regulation of response to stimulus	86	3931	0.61	1.2e-37	36.9208	3.987	TNFRSF1A,MIF,TIMP1,TGFB1,HGF,SERPINE1,CSF3,CCL2,CCL1,CCL13,CXCL6,IL2,IL23A,IFNG,IL12B,IL4,IL5,IGFBP2,MICB,GDF15,FST,IL1RN,PDGFRB,TYRO3,IL7,IL11,ICAM1,ERBB3,IGFBP4,IL9,EGFR,IGFBP1,CXCL13,NRG1,NBL1,PF4,IL15,TNFRSF21,CSF2,AXL,IGFBP6,CCL11,IL16,IL12A,IL13,CXCL10,CXCL8,IL17RA,CSF1,PDGFB,SELE,IFNL2,PLAUR,PDGFA,TNFRSF14,CCL20,XCL1,IL6R,CTSS,ENG,DKK1,AGER,TNFRSF1B,CCL7,IL2RA,IGFBP3,IL6ST,CCL26,SPP1,CXCL1…
GO:0060326	Cell chemotaxis	35	210	1.49	1.2e-37	36.9208	30.3738	HGF,CCL2,CCL1,CCL13,CXCL6,PDGFRB,CXCL13,CXCL16,CXCL5,PPBP,PF4,CCL11,IL16,CXCL10,CXCL8,CXCL11,IL17RA,PDGFB,CCL20,CXCL9,XCL1,IL6R,ENG,CCL7,CCL26,CXCL12,IL6,CCL24,IL10,CCL5,CCL3,CCL16,CCL18,CCL4,CCL15
GO:0030595	Leukocyte chemotaxis	32	149	1.6	2.94e-37	36.5317	39.1394	CCL2,CCL1,CCL13,CXCL6,CXCL13,CXCL16,CXCL5,PPBP,PF4,CCL11,IL16,CXCL10,CXCL8,CXCL11,IL17RA,PDGFB,CCL20,CXCL9,XCL1,IL6R,CCL7,CCL26,CXCL12,IL6,CCL24,IL10,CCL5,CCL3,CCL16,CCL18,CCL4,CCL15
GO:0051716	Cellular response to stimulus	99	6357	0.46	4.73e-36	35.3251	2.83814	TNFRSF1A,MIF,IL2RB,TIMP1,TGFB1,HGF,SERPINE1,CSF3,CCL2,CCL1,CCL13,CXCL6,IL2,IL23A,IFNG,IL12B,IL4,IL5,IGFBP2,MICB,GDF15,FST,IL1RN,IL17B,PDGFRB,TYRO3,IL7,IL11,ICAM1,ERBB3,FGF7,IGFBP4,IL9,EGFR,IGFBP1,CXCL13,NRG1,NBL1,CXCL16,CXCL5,PPBP,PF4,IL15,TNFRSF21,CSF2,TNFRSF11B,AXL,IGFBP6,CCL11,IL16,IL12A,IL13,CXCL10,ALCAM,CXCL8,CXCL11,IL17RA,CSF1,PDGFB,SELE,IFNL2,IL21R,PLAUR,PDGFA,TNFRSF14,TNFRSF10C,CCL20,CXCL…
GO:0048584	Positive regulation of response to stimulus	68	2131	0.77	1.09e-35	34.9626	5.81536	TNFRSF1A,MIF,TGFB1,HGF,SERPINE1,CSF3,CCL2,CCL1,CCL13,IL2,IL23A,IFNG,IL12B,IL4,IL5,MICB,GDF15,PDGFRB,IL7,IL11,ICAM1,ERBB3,IGFBP4,EGFR,CXCL13,NRG1,IL15,TNFRSF21,AXL,IGFBP6,CCL11,IL16,IL12A,IL13,CXCL10,CXCL8,IL17RA,CSF1,PDGFB,IFNL2,PLAUR,PDGFA,CCL20,XCL1,IL6R,ENG,DKK1,AGER,CCL7,IGFBP3,IL6ST,CCL26,CXCL12,EDA2R,CD14,IL6,IL1R1,TNF,CCL24,IL10,CCL5,CCL3,CCL16,CCL18,CCL4,CCL15,IL17A,FAS
GO:0070887	Cellular response to chemical stimulus	73	2609	0.71	1.09e-35	34.9626	5.09917	TNFRSF1A,IL2RB,TGFB1,HGF,SERPINE1,CSF3,CCL2,CCL1,CCL13,CXCL6,IFNG,IL12B,IL5,IGFBP2,GDF15,FST,PDGFRB,IL7,ICAM1,FGF7,EGFR,IGFBP1,CXCL13,CXCL16,CXCL5,PPBP,PF4,IL15,TNFRSF21,CSF2,AXL,CCL11,IL16,IL13,CXCL10,CXCL8,CXCL11,IL17RA,CSF1,PDGFB,IFNL2,IL21R,PDGFA,TNFRSF14,CCL20,CXCL9,XCL1,IL6R,CTSS,ENG,AGER,TNFRSF1B,CCL7,IL2RA,IL6ST,CCL26,SPP1,CXCL12,EDA2R,CD14,IL6,IL1R1,TNF,CCL24,IL10,CCL5,CCL3,CCL16,CCL18,C…
GO:0097529	Myeloid leukocyte migration	30	138	1.6	6.27e-35	34.2027	39.618	CCL2,CCL1,CCL13,CXCL6,CXCL13,CXCL5,PPBP,PF4,CCL11,CXCL10,CXCL8,CXCL11,IL17RA,CSF1,PDGFB,CCL20,CXCL9,XCL1,IL6R,CCL7,CCL26,IL6,CCL24,CCL5,CCL3,CCL16,CCL18,CCL4,CCL15,IL17A
GO:0032101	Regulation of response to external stimulus	51	964	0.99	2.25e-34	33.6478	9.64149	TNFRSF1A,MIF,TGFB1,HGF,SERPINE1,CCL2,CCL1,CXCL6,IL2,IL23A,IFNG,IL12B,IL4,MICB,PDGFRB,TYRO3,CXCL13,NBL1,IL15,IL16,IL12A,IL13,CXCL10,CXCL8,IL17RA,CSF1,PDGFB,SELE,PLAUR,PDGFA,XCL1,IL6R,AGER,TNFRSF1B,CCL7,IL2RA,IL6ST,CCL26,SPP1,CXCL12,CD14,IL6,IL1R1,TNF,CCL24,IL10,MICA,CCL5,CCL3,CCL4,IL17A
GO:0009605	Response to external stimulus	69	2355	0.73	3.69e-34	33.433	5.3396	TNFRSF1A,MIF,TGFB1,HGF,SERPINE1,CSF3,CCL2,CCL1,CCL13,CXCL6,IL23A,IFNG,IL12B,IL4,IGFBP2,GDF15,PDGFRB,FGF7,CXCL13,NRG1,CXCL16,CXCL5,PPBP,PF4,IL15,CSF2,TNFRSF11B,AXL,CCL11,IL16,IL12A,IL13,CXCL10,ALCAM,CXCL8,CXCL11,IL17RA,CSF1,PDGFB,SELE,IFNL2,ANG,PLAUR,PDGFA,TNFRSF14,CCL20,CXCL9,XCL1,IL6R,ENG,TNFRSF1B,CCL7,CCL26,SPP1,CXCL12,CD14,IL6,TNF,CCL24,IL10,MICA,CCL5,CCL3,CCL16,CCL18,CCL4,CCL15,IL17A,FAS
GO:0016477	Cell migration	49	903	1.0	2.92e-33	32.5346	9.88915	TGFB1,HGF,CCL2,CCL1,CCL13,CXCL6,IL12B,PDGFRB,TYRO3,ICAM1,EGFR,CXCL13,NRG1,CXCL16,CXCL5,PPBP,PF4,AXL,IGFBP6,CCL11,IL16,IL12A,CXCL10,CXCL8,CXCL11,IL17RA,CSF1,PDGFB,SELE,ANG,CCL20,CXCL9,XCL1,IL6R,ENG,CCL7,CCL26,CXCL12,IL6,TNF,CCL24,IL10,CCL5,CCL3,CCL16,CCL18,CCL4,CCL15,IL17A
GO:0048518	Positive regulation of biological process	96	6207	0.45	3.43e-33	32.4647	2.81864	TNFRSF1A,MIF,IL2RB,TIMP1,TGFB1,HGF,SERPINE1,CSF3,CCL2,CCL1,CCL13,IL2,IL23A,IFNG,IL12B,IL4,IL5,IGFBP2,MICB,GDF15,LYVE1,FST,IL17B,PDGFRB,TYRO3,IL7,IL11,ICAM1,SCARB2,ERBB3,FGF7,IGFBP4,IL9,EGFR,IGFBP1,CXCL13,NRG1,NBL1,CXCL16,CXCL5,PPBP,PF4,IL15,TNFRSF21,CSF2,AXL,IGFBP6,CCL11,IL16,IL12A,IL13,CXCL10,CXCL8,CXCL11,IL17RA,CSF1,PDGFB,SELE,IFNL2,ANG,PLAUR,PDGFA,TNFRSF14,TNFRSF10C,CCL20,CXCL9,XCL1,IL6R,CTSS,…
GO:0006935	Chemotaxis	41	516	1.17	4.22e-33	32.3747	14.4805	MIF,HGF,CCL2,CCL1,CCL13,CXCL6,PDGFRB,FGF7,CXCL13,NRG1,CXCL16,CXCL5,PPBP,PF4,CCL11,IL16,CXCL10,ALCAM,CXCL8,CXCL11,IL17RA,PDGFB,PLAUR,PDGFA,CCL20,CXCL9,XCL1,IL6R,ENG,CCL7,CCL26,CXCL12,IL6,CCL24,IL10,CCL5,CCL3,CCL16,CCL18,CCL4,CCL15
GO:0044419	Biological process involved in interspecies interaction between organisms	57	1490	0.85	3.22e-32	31.4921	6.97171	TNFRSF1A,MIF,TGFB1,SERPINE1,CSF3,CCL2,CCL1,CCL13,CXCL6,IL23A,IFNG,IL12B,IL4,TYRO3,ICAM1,SCARB2,EGFR,CXCL13,CXCL16,CXCL5,PPBP,PF4,CSF2,AXL,CCL11,IL12A,IL13,CXCL10,CXCL8,CXCL11,IL17RA,CSF1,SELE,IFNL2,ANG,TNFRSF14,CCL20,CXCL9,XCL1,IL6R,TNFRSF1B,CCL7,CCL26,CXCL12,CD14,IL6,TNF,CCL24,IL10,MICA,CCL5,CCL3,CCL16,CCL18,CCL4,CCL15,IL17A
GO:0070098	Chemokine-mediated signaling pathway	25	82	1.75	6.04e-32	31.219	55.5619	CCL2,CCL1,CCL13,CXCL6,CXCL13,CXCL5,PPBP,PF4,CCL11,CXCL10,CXCL8,CXCL11,CCL20,CXCL9,XCL1,CCL7,CCL26,CXCL12,CCL24,CCL5,CCL3,CCL16,CCL18,CCL4,CCL15
GO:0002682	Regulation of immune system process	56	1438	0.86	6.53e-32	31.1851	7.09708	MIF,TGFB1,SERPINE1,CSF3,CCL2,CCL1,CXCL6,IL2,IL23A,IFNG,IL12B,IL4,IL5,IGFBP2,MICB,LYVE1,TYRO3,IL7,ICAM1,CXCL13,NBL1,PF4,IL15,TNFRSF21,TNFRSF11B,AXL,IL16,IL12A,IL13,CXCL10,CXCL8,CSF1,SELE,IFNL2,TNFRSF14,CCL20,XCL1,IL6R,CTSS,AGER,TNFRSF1B,CCL7,IL2RA,IL6ST,CXCL12,CD14,IL6,IL1R1,TNF,CCL24,IL10,MICA,CCL5,CCL3,CCL4,IL17A
GO:0050896	Response to stimulus	102	7835	0.38	8.68e-32	31.0615	2.37253	TNFRSF1A,MIF,IL2RB,TIMP1,TGFB1,HGF,SERPINE1,CSF3,CCL2,CCL1,CCL13,CXCL6,IL2,IL23A,IFNG,IL12B,IL4,IL5,IGFBP2,MICB,GDF15,LYVE1,FST,IL1RN,IL17B,PDGFRB,TIMP2,TYRO3,IL7,IL11,ICAM1,ERBB3,FGF7,IGFBP4,IL9,EGFR,IGFBP1,CXCL13,NRG1,NBL1,CXCL16,CXCL5,PPBP,PF4,IL15,TNFRSF21,CSF2,TNFRSF11B,AXL,IGFBP6,CCL11,IL16,IL12A,IL13,CXCL10,ALCAM,CXCL8,CXCL11,IL17RA,CSF1,PDGFB,SELE,IFNL2,ANG,IL21R,PLAUR,PDGFA,TNFRSF14,TNFR…
GO:0006950	Response to stress	76	3358	0.62	8.9e-32	31.0506	4.12462	TNFRSF1A,MIF,TIMP1,TGFB1,SERPINE1,CCL2,CCL1,CCL13,CXCL6,IL23A,IFNG,IL12B,IL4,IL5,MICB,LYVE1,IL1RN,IL17B,PDGFRB,TYRO3,ERBB3,FGF7,IGFBP4,IL9,EGFR,CXCL13,NRG1,CXCL16,CXCL5,PPBP,PF4,IL15,CSF2,AXL,CCL11,IL12A,IL13,CXCL10,CXCL8,CXCL11,IL17RA,CSF1,PDGFB,SELE,IFNL2,ANG,PLAUR,PDGFA,TNFRSF14,CCL20,CXCL9,XCL1,IL6R,ENG,AGER,TNFRSF1B,CCL7,IL2RA,CCL26,SPP1,CXCL12,CD14,IL6,IL1R1,TNF,CCL24,IL10,MICA,CCL5,CCL3,CC…
GO:0097530	Granulocyte migration	26	101	1.68	9.83e-32	31.0074	46.914	CCL2,CCL1,CCL13,CXCL6,CXCL13,CXCL5,PPBP,PF4,CCL11,CXCL10,CXCL8,CXCL11,IL17RA,CCL20,CXCL9,XCL1,CCL7,CCL26,CCL24,CCL5,CCL3,CCL16,CCL18,CCL4,CCL15,IL17A
GO:0071621	Granulocyte chemotaxis	25	86	1.73	1.44e-31	30.8416	52.9776	CCL2,CCL1,CCL13,CXCL6,CXCL13,CXCL5,PPBP,PF4,CCL11,CXCL10,CXCL8,CXCL11,IL17RA,CCL20,CXCL9,XCL1,CCL7,CCL26,CCL24,CCL5,CCL3,CCL16,CCL18,CCL4,CCL15
GO:0030593	Neutrophil chemotaxis	24	80	1.74	1.6e-30	29.7959	54.6729	CCL2,CCL1,CCL13,CXCL6,CXCL13,CXCL5,PPBP,PF4,CCL11,CXCL10,CXCL8,CXCL11,CCL20,CXCL9,XCL1,CCL7,CCL26,CCL24,CCL5,CCL3,CCL16,CCL18,CCL4,CCL15
GO:0098542	Defense response to other organism	48	989	0.95	1.63e-30	29.7878	8.84496	TNFRSF1A,MIF,TGFB1,SERPINE1,CCL2,CCL1,CCL13,CXCL6,IL23A,IFNG,IL12B,IL4,CXCL13,CXCL16,CXCL5,PPBP,PF4,AXL,CCL11,IL12A,CXCL10,CXCL8,CXCL11,IL17RA,CSF1,IFNL2,ANG,TNFRSF14,CCL20,CXCL9,XCL1,IL6R,CCL7,CCL26,CXCL12,CD14,IL6,TNF,CCL24,IL10,MICA,CCL5,CCL3,CCL16,CCL18,CCL4,CCL15,IL17A
GO:0002684	Positive regulation of immune system process	46	874	0.99	1.82e-30	29.7399	9.59174	MIF,TGFB1,SERPINE1,CCL2,CCL1,IL2,IL23A,IFNG,IL12B,IL4,IL5,IGFBP2,MICB,LYVE1,IL7,ICAM1,CXCL13,PF4,IL15,TNFRSF21,AXL,IL16,IL12A,IL13,CXCL10,CXCL8,CSF1,IFNL2,TNFRSF14,CCL20,XCL1,IL6R,AGER,CCL7,IL2RA,IL6ST,CXCL12,IL6,IL1R1,TNF,CCL24,IL10,CCL5,CCL3,CCL4,IL17A
GO:0051707	Response to other organism	53	1328	0.87	2.27e-30	29.644	7.27325	TNFRSF1A,MIF,TGFB1,SERPINE1,CSF3,CCL2,CCL1,CCL13,CXCL6,IL23A,IFNG,IL12B,IL4,CXCL13,CXCL16,CXCL5,PPBP,PF4,CSF2,AXL,CCL11,IL12A,IL13,CXCL10,CXCL8,CXCL11,IL17RA,CSF1,SELE,IFNL2,ANG,TNFRSF14,CCL20,CXCL9,XCL1,IL6R,TNFRSF1B,CCL7,CCL26,CXCL12,CD14,IL6,TNF,CCL24,IL10,MICA,CCL5,CCL3,CCL16,CCL18,CCL4,CCL15,IL17A
GO:0048522	Positive regulation of cellular process	89	5584	0.47	3.01e-29	28.5214	2.90466	TNFRSF1A,MIF,TIMP1,TGFB1,HGF,SERPINE1,CSF3,CCL2,CCL1,CCL13,IL2,IL23A,IFNG,IL12B,IL4,IL5,IGFBP2,GDF15,LYVE1,PDGFRB,TYRO3,IL7,IL11,ICAM1,SCARB2,ERBB3,FGF7,IGFBP4,IL9,EGFR,IGFBP1,CXCL13,NRG1,NBL1,CXCL16,CXCL5,PPBP,PF4,IL15,CSF2,AXL,IGFBP6,CCL11,IL16,IL12A,IL13,CXCL10,CXCL8,CXCL11,CSF1,PDGFB,SELE,ANG,PLAUR,PDGFA,TNFRSF14,TNFRSF10C,CCL20,CXCL9,XCL1,IL6R,CTSS,ENG,DKK1,AGER,TNFRSF1B,CCL7,IL2RA,IGFBP3,IL…
GO:0002685	Regulation of leukocyte migration	30	231	1.38	3.08e-29	28.5114	23.6679	MIF,TGFB1,SERPINE1,CCL2,CCL1,IL23A,IL4,LYVE1,ICAM1,CXCL13,NBL1,IL12A,CXCL10,CXCL8,CSF1,SELE,TNFRSF14,CCL20,XCL1,IL6R,AGER,CCL7,CXCL12,IL6,IL1R1,TNF,CCL24,CCL5,CCL3,CCL4
GO:0050730	Regulation of peptidyl-tyrosine phosphorylation	30	259	1.33	6.86e-28	27.1637	21.1092	TNFRSF1A,MIF,TGFB1,HGF,CSF3,IL2,IL23A,IFNG,IL12B,IL4,IL5,IL7,IL11,ERBB3,FGF7,IL9,EGFR,NRG1,IL15,CSF2,IL12A,IL13,PDGFB,PDGFA,TNFRSF14,IL6R,IL6ST,IL6,TNF,CCL5
GO:0002687	Positive regulation of leukocyte migration	26	151	1.5	7.17e-28	27.1445	31.3796	TGFB1,SERPINE1,CCL1,IL23A,IL4,LYVE1,ICAM1,CXCL13,IL12A,CXCL10,CXCL8,CSF1,TNFRSF14,CCL20,XCL1,IL6R,AGER,CCL7,CXCL12,IL6,IL1R1,TNF,CCL24,CCL5,CCL3,CCL4
GO:0042127	Regulation of cell population proliferation	55	1669	0.78	8.89e-28	27.0511	6.00561	MIF,TIMP1,TGFB1,CSF3,CCL2,IL2,IL23A,IFNG,IL12B,IL4,IL5,IGFBP2,PDGFRB,IL7,IL11,ERBB3,FGF7,IL9,EGFR,NRG1,CXCL5,PF4,IL15,TNFRSF21,CSF2,IGFBP6,CCL11,IL12A,IL13,CXCL10,CXCL8,CXCL11,CSF1,PDGFB,ANG,PDGFA,TNFRSF14,COL18A1,CXCL9,XCL1,IL6R,ENG,AGER,TNFRSF1B,IL2RA,IGFBP3,IL6ST,CCL26,CXCL12,IL6,TNF,CCL24,IL10,FLT3LG,CCL5
GO:0009967	Positive regulation of signal transduction	53	1525	0.81	1.38e-27	26.8601	6.33369	TNFRSF1A,MIF,TGFB1,HGF,CSF3,CCL2,CCL1,CCL13,IL23A,IL12B,IL4,IL5,GDF15,PDGFRB,IL7,IL11,ICAM1,ERBB3,IGFBP4,EGFR,NRG1,AXL,IGFBP6,CCL11,IL12A,CSF1,PDGFB,PLAUR,PDGFA,CCL20,XCL1,IL6R,ENG,DKK1,AGER,CCL7,IGFBP3,IL6ST,CCL26,EDA2R,CD14,IL6,IL1R1,TNF,CCL24,IL10,CCL5,CCL3,CCL16,CCL18,CCL4,CCL15,FAS
GO:0032103	Positive regulation of response to external stimulus	35	453	1.15	1.7e-27	26.7696	14.0806	TNFRSF1A,MIF,TGFB1,SERPINE1,CCL1,IL2,IL23A,IFNG,IL12B,IL4,PDGFRB,CXCL13,IL15,IL16,IL12A,CXCL10,CXCL8,IL17RA,CSF1,PDGFB,XCL1,IL6R,AGER,CCL7,IL6ST,CCL26,CXCL12,CD14,IL6,TNF,CCL24,CCL5,CCL3,CCL4,IL17A
GO:0071674	Mononuclear cell migration	24	116	1.58	2.76e-27	26.5591	37.7054	CCL2,CCL1,CCL13,ICAM1,CXCL13,CXCL16,CCL11,CXCL10,CXCL11,PDGFB,CCL20,XCL1,IL6R,CCL7,CCL26,CXCL12,IL6,CCL24,CCL5,CCL3,CCL16,CCL18,CCL4,CCL15
GO:0030334	Regulation of cell migration	44	927	0.94	3.21e-27	26.4935	8.65015	MIF,TIMP1,TGFB1,HGF,SERPINE1,CCL2,CCL1,IL23A,IFNG,IL4,LYVE1,PDGFRB,ICAM1,FGF7,EGFR,CXCL13,NRG1,NBL1,CXCL16,CCL11,IL12A,CXCL10,CXCL8,CSF1,PDGFB,SELE,PDGFA,TNFRSF14,CCL20,XCL1,IL6R,ENG,AGER,CCL7,IGFBP3,CCL26,CXCL12,IL6,IL1R1,TNF,CCL24,CCL5,CCL3,CCL4
GO:0048247	Lymphocyte chemotaxis	20	51	1.86	3.47e-27	26.4597	71.4678	CCL2,CCL1,CCL13,CXCL13,CXCL16,CCL11,CXCL10,CXCL11,CCL20,XCL1,CCL7,CCL26,CXCL12,CCL24,CCL5,CCL3,CCL16,CCL18,CCL4,CCL15
GO:0050731	Positive regulation of peptidyl-tyrosine phosphorylation	27	194	1.41	7.58e-27	26.1203	25.3637	TNFRSF1A,MIF,TGFB1,HGF,CSF3,IL2,IL23A,IFNG,IL12B,IL4,IL5,IL11,ERBB3,FGF7,EGFR,NRG1,IL15,CSF2,IL12A,IL13,PDGFB,TNFRSF14,IL6R,IL6ST,IL6,TNF,CCL5
GO:0040017	Positive regulation of locomotion	37	570	1.08	9.16e-27	26.0381	11.8298	TGFB1,HGF,SERPINE1,CCL1,IL23A,IFNG,IL4,LYVE1,PDGFRB,ICAM1,FGF7,EGFR,CXCL13,CXCL16,CCL11,IL16,IL12A,CXCL10,CXCL8,CSF1,PDGFB,PDGFA,TNFRSF14,CCL20,XCL1,IL6R,AGER,CCL7,CCL26,CXCL12,IL6,IL1R1,TNF,CCL24,CCL5,CCL3,CCL4
GO:0043410	Positive regulation of MAPK cascade	35	481	1.13	1.04e-26	25.983	13.2609	MIF,TGFB1,HGF,CCL2,CCL1,CCL13,GDF15,PDGFRB,IL11,ICAM1,IGFBP4,EGFR,NRG1,IGFBP6,CCL11,PDGFB,PDGFA,CCL20,XCL1,IL6R,DKK1,AGER,CCL7,IGFBP3,CCL26,EDA2R,IL6,TNF,CCL24,CCL5,CCL3,CCL16,CCL18,CCL4,CCL15
GO:0030335	Positive regulation of cell migration	36	529	1.1	1.26e-26	25.8996	12.4022	TGFB1,HGF,SERPINE1,CCL1,IL23A,IFNG,IL4,LYVE1,PDGFRB,ICAM1,FGF7,EGFR,CXCL13,CXCL16,CCL11,IL12A,CXCL10,CXCL8,CSF1,PDGFB,PDGFA,TNFRSF14,CCL20,XCL1,IL6R,AGER,CCL7,CCL26,CXCL12,IL6,IL1R1,TNF,CCL24,CCL5,CCL3,CCL4
GO:0010647	Positive regulation of cell communication	54	1693	0.77	1.62e-26	25.7905	5.81283	TNFRSF1A,MIF,TGFB1,HGF,CSF3,CCL2,CCL1,CCL13,IL23A,IL12B,IL4,IL5,GDF15,PDGFRB,IL7,IL11,ICAM1,ERBB3,IGFBP4,EGFR,NRG1,AXL,IGFBP6,CCL11,IL12A,CSF1,PDGFB,PLAUR,PDGFA,CCL20,XCL1,IL6R,ENG,DKK1,AGER,CCL7,IGFBP3,IL6ST,CCL26,SPP1,EDA2R,CD14,IL6,IL1R1,TNF,CCL24,IL10,CCL5,CCL3,CCL16,CCL18,CCL4,CCL15,FAS
GO:0040012	Regulation of locomotion	45	1032	0.9	1.64e-26	25.7852	7.94664	MIF,TIMP1,TGFB1,HGF,SERPINE1,CCL2,CCL1,IL23A,IFNG,IL4,LYVE1,PDGFRB,ICAM1,FGF7,EGFR,CXCL13,NRG1,NBL1,CXCL16,CCL11,IL16,IL12A,CXCL10,CXCL8,CSF1,PDGFB,SELE,PDGFA,TNFRSF14,CCL20,XCL1,IL6R,ENG,AGER,CCL7,IGFBP3,CCL26,CXCL12,IL6,IL1R1,TNF,CCL24,CCL5,CCL3,CCL4
GO:0023056	Positive regulation of signaling	54	1698	0.77	1.81e-26	25.7423	5.79571	TNFRSF1A,MIF,TGFB1,HGF,CSF3,CCL2,CCL1,CCL13,IL23A,IL12B,IL4,IL5,GDF15,PDGFRB,IL7,IL11,ICAM1,ERBB3,IGFBP4,EGFR,NRG1,AXL,IGFBP6,CCL11,IL12A,CSF1,PDGFB,PLAUR,PDGFA,CCL20,XCL1,IL6R,ENG,DKK1,AGER,CCL7,IGFBP3,IL6ST,CCL26,SPP1,EDA2R,CD14,IL6,IL1R1,TNF,CCL24,IL10,CCL5,CCL3,CCL16,CCL18,CCL4,CCL15,FAS
GO:0009966	Regulation of signal transduction	67	2978	0.62	2.84e-26	25.5467	4.10016	TNFRSF1A,MIF,TIMP1,TGFB1,HGF,SERPINE1,CSF3,CCL2,CCL1,CCL13,IL23A,IFNG,IL12B,IL4,IL5,IGFBP2,GDF15,FST,IL1RN,PDGFRB,TYRO3,IL7,IL11,ICAM1,ERBB3,IGFBP4,IL9,EGFR,IGFBP1,NRG1,NBL1,PF4,CSF2,AXL,IGFBP6,CCL11,IL12A,CXCL8,CSF1,PDGFB,PLAUR,PDGFA,CCL20,XCL1,IL6R,ENG,DKK1,AGER,CCL7,IGFBP3,IL6ST,CCL26,CXCL12,EDA2R,CD14,IL6,IL1R1,TNF,CCL24,IL10,CCL5,CCL3,CCL16,CCL18,CCL4,CCL15,FAS
GO:1902533	Positive regulation of intracellular signal transduction	44	997	0.91	4.86e-26	25.3134	8.04282	TNFRSF1A,MIF,TGFB1,HGF,CSF3,CCL2,CCL1,CCL13,IL23A,IL12B,GDF15,PDGFRB,IL11,ICAM1,ERBB3,IGFBP4,EGFR,NRG1,AXL,IGFBP6,CCL11,CSF1,PDGFB,PDGFA,CCL20,XCL1,IL6R,ENG,DKK1,AGER,CCL7,IGFBP3,CCL26,EDA2R,CD14,IL6,TNF,CCL24,CCL5,CCL3,CCL16,CCL18,CCL4,CCL15
GO:0008284	Positive regulation of cell population proliferation	43	945	0.92	7.33e-26	25.1349	8.29254	MIF,TIMP1,TGFB1,CSF3,IL2,IL23A,IFNG,IL12B,IL4,IL5,IGFBP2,PDGFRB,IL7,IL11,ERBB3,FGF7,IL9,EGFR,NRG1,CXCL5,IL15,CSF2,CCL11,IL12A,IL13,CXCL10,CSF1,PDGFB,ANG,PDGFA,XCL1,IL6R,AGER,IL2RA,IL6ST,CCL26,CXCL12,IL6,TNF,CCL24,IL10,FLT3LG,CCL5
GO:0072676	Lymphocyte migration	21	80	1.68	1.26e-25	24.8996	47.8388	CCL2,CCL1,CCL13,ICAM1,CXCL13,CXCL16,CCL11,CXCL10,CXCL11,CCL20,XCL1,CCL7,CCL26,CXCL12,CCL24,CCL5,CCL3,CCL16,CCL18,CCL4,CCL15
GO:0034612	Response to tumor necrosis factor	26	199	1.38	3.33e-25	24.4776	23.8106	TNFRSF1A,CCL2,CCL1,CCL13,CXCL16,TNFRSF21,CCL11,CXCL8,SELE,TNFRSF14,CCL20,XCL1,TNFRSF1B,CCL7,CCL26,EDA2R,CD14,TNF,CCL24,CCL5,CCL3,CCL16,CCL18,CCL4,CCL15,FAS
GO:0002548	Monocyte chemotaxis	18	43	1.89	8.21e-25	24.0857	76.2878	CCL2,CCL1,CCL13,CCL11,PDGFB,CCL20,XCL1,IL6R,CCL7,CCL26,IL6,CCL24,CCL5,CCL3,CCL16,CCL18,CCL4,CCL15
GO:0010646	Regulation of cell communication	68	3355	0.57	3.42e-24	23.466	3.69375	TNFRSF1A,MIF,TIMP1,TGFB1,HGF,SERPINE1,CSF3,CCL2,CCL1,CCL13,IL23A,IFNG,IL12B,IL4,IL5,IGFBP2,GDF15,FST,IL1RN,PDGFRB,TYRO3,IL7,IL11,ICAM1,ERBB3,IGFBP4,IL9,EGFR,IGFBP1,NRG1,NBL1,PF4,CSF2,AXL,IGFBP6,CCL11,IL12A,CXCL8,CSF1,PDGFB,PLAUR,PDGFA,CCL20,XCL1,IL6R,ENG,DKK1,AGER,CCL7,IGFBP3,IL6ST,CCL26,SPP1,CXCL12,EDA2R,CD14,IL6,IL1R1,TNF,CCL24,IL10,CCL5,CCL3,CCL16,CCL18,CCL4,CCL15,FAS
GO:0023051	Regulation of signaling	68	3367	0.57	4.17e-24	23.3799	3.68058	TNFRSF1A,MIF,TIMP1,TGFB1,HGF,SERPINE1,CSF3,CCL2,CCL1,CCL13,IL23A,IFNG,IL12B,IL4,IL5,IGFBP2,GDF15,FST,IL1RN,PDGFRB,TYRO3,IL7,IL11,ICAM1,ERBB3,IGFBP4,IL9,EGFR,IGFBP1,NRG1,NBL1,PF4,CSF2,AXL,IGFBP6,CCL11,IL12A,CXCL8,CSF1,PDGFB,PLAUR,PDGFA,CCL20,XCL1,IL6R,ENG,DKK1,AGER,CCL7,IGFBP3,IL6ST,CCL26,SPP1,CXCL12,EDA2R,CD14,IL6,IL1R1,TNF,CCL24,IL10,CCL5,CCL3,CCL16,CCL18,CCL4,CCL15,FAS
GO:0050920	Regulation of chemotaxis	26	227	1.32	7.06e-24	23.1512	20.8736	MIF,TGFB1,SERPINE1,CCL2,CCL1,IL23A,IL4,PDGFRB,CXCL13,NBL1,IL16,IL12A,CXCL10,CXCL8,CSF1,PDGFB,XCL1,IL6R,AGER,CCL7,CCL26,CXCL12,IL6,CCL5,CCL3,CCL4
GO:0050921	Positive regulation of chemotaxis	23	147	1.46	1.04e-23	22.983	28.5142	TGFB1,SERPINE1,CCL1,IL23A,IL4,PDGFRB,CXCL13,IL16,IL12A,CXCL10,CXCL8,CSF1,PDGFB,XCL1,IL6R,AGER,CCL7,CCL26,CXCL12,IL6,CCL5,CCL3,CCL4
GO:0042327	Positive regulation of phosphorylation	39	826	0.94	1.19e-23	22.9245	8.60469	TNFRSF1A,MIF,TGFB1,HGF,CSF3,IL2,IL23A,IFNG,IL12B,IL4,IL5,GDF15,PDGFRB,TYRO3,IL11,ERBB3,FGF7,EGFR,NRG1,IL15,CSF2,AXL,IL12A,IL13,CSF1,PDGFB,ANG,PLAUR,PDGFA,TNFRSF14,IL6R,ENG,DKK1,AGER,IL6ST,IL6,TNF,CCL5,FAS
GO:0043408	Regulation of MAPK cascade	36	668	1.0	2.05e-23	22.6882	9.82148	MIF,TGFB1,HGF,CCL2,CCL1,CCL13,GDF15,PDGFRB,IL11,ICAM1,IGFBP4,EGFR,NRG1,IGFBP6,CCL11,PDGFB,PDGFA,CCL20,XCL1,IL6R,DKK1,AGER,CCL7,IGFBP3,CCL26,EDA2R,IL6,TNF,CCL24,CCL5,CCL3,CCL16,CCL18,CCL4,CCL15,FAS
GO:0070374	Positive regulation of ERK1 and ERK2 cascade	25	213	1.33	3.86e-23	22.4134	21.39	MIF,TGFB1,CCL2,CCL1,CCL13,PDGFRB,ICAM1,EGFR,NRG1,CCL11,PDGFB,PDGFA,CCL20,XCL1,AGER,CCL7,CCL26,TNF,CCL24,CCL5,CCL3,CCL16,CCL18,CCL4,CCL15
GO:0001819	Positive regulation of cytokine production	32	482	1.09	4.25e-23	22.3716	12.0991	MIF,TGFB1,HGF,SERPINE1,CCL1,IL2,IL23A,IFNG,IL12B,IL4,IL17B,IL7,IL9,PF4,IL15,CSF2,IL16,IL12A,IL13,IL17RA,TNFRSF14,XCL1,IL6R,AGER,IL6ST,CD14,IL6,IL1R1,TNF,IL10,CCL3,IL17A
GO:0001934	Positive regulation of protein phosphorylation	37	747	0.96	5.91e-23	22.2284	9.02676	TNFRSF1A,MIF,TGFB1,HGF,CSF3,IL2,IL23A,IFNG,IL12B,IL4,IL5,GDF15,PDGFRB,IL11,ERBB3,FGF7,EGFR,NRG1,IL15,CSF2,IL12A,IL13,CSF1,PDGFB,ANG,PLAUR,PDGFA,TNFRSF14,IL6R,ENG,DKK1,AGER,IL6ST,IL6,TNF,CCL5,FAS
GO:0051240	Positive regulation of multicellular organismal process	48	1505	0.77	6.14e-23	22.2118	5.8124	MIF,TGFB1,HGF,SERPINE1,CCL1,IL2,IL23A,IFNG,IL12B,IL4,IL5,FST,IL17B,IL7,ERBB3,IL9,NRG1,PF4,IL15,CSF2,AXL,CCL11,IL16,IL12A,IL13,CXCL8,IL17RA,CSF1,PDGFB,TNFRSF14,XCL1,IL6R,ENG,DKK1,AGER,TNFRSF1B,IL2RA,IL6ST,SPP1,CXCL12,CD14,IL6,IL1R1,TNF,CCL24,IL10,CCL3,IL17A
GO:0001775	Cell activation	36	693	0.98	6.38e-23	22.1952	9.46717	IL2RB,TIMP1,TGFB1,CXCL6,IL2,IL23A,IFNG,IL12B,IL4,MICB,TYRO3,IL7,IL11,ICAM1,IL9,PF4,IL15,CSF2,AXL,IL13,CXCL10,CXCL8,IL17RA,CSF1,IL21R,PDGFA,IL6R,AGER,IL2RA,IL6,TNF,IL10,MICA,CCL5,CCL3,IL17A
GO:0051239	Regulation of multicellular organismal process	61	2749	0.61	9.94e-23	22.0026	4.04395	TNFRSF1A,MIF,TIMP1,TGFB1,HGF,SERPINE1,CSF3,CCL1,CXCL6,IL2,IL23A,IFNG,IL12B,IL4,IL5,GDF15,FST,IL17B,IL7,ERBB3,FGF7,IL9,EGFR,CXCL13,NRG1,PF4,IL15,TNFRSF21,CSF2,TNFRSF11B,AXL,CCL11,IL16,IL12A,IL13,CXCL10,CXCL8,IL17RA,CSF1,PDGFB,PLAUR,PDGFA,TNFRSF14,XCL1,IL6R,ENG,DKK1,AGER,TNFRSF1B,IL2RA,IL6ST,SPP1,CXCL12,CD14,IL6,IL1R1,TNF,CCL24,IL10,CCL3,IL17A
GO:0010628	Positive regulation of gene expression	43	1146	0.84	1.02e-22	21.9914	6.83809	MIF,TGFB1,HGF,SERPINE1,CCL1,IL2,IL23A,IFNG,IL12B,IL4,IL5,IL17B,IL7,ERBB3,FGF7,IL9,EGFR,NRG1,PF4,IL15,CSF2,IL16,IL12A,IL13,CXCL8,IL17RA,CSF1,PDGFB,TNFRSF14,XCL1,IL6R,ENG,DKK1,AGER,IL6ST,CD14,IL6,IL1R1,TNF,IL10,CCL5,CCL3,IL17A
GO:0048585	Negative regulation of response to stimulus	49	1612	0.75	1.17e-22	21.9318	5.53964	TNFRSF1A,MIF,TGFB1,HGF,SERPINE1,CCL2,IL2,IL12B,IL4,IGFBP2,MICB,GDF15,FST,IL1RN,TYRO3,IL7,ICAM1,ERBB3,IGFBP4,IL9,EGFR,IGFBP1,CXCL13,NRG1,NBL1,PF4,CSF2,IGFBP6,IL12A,IL13,CXCL8,PDGFB,PLAUR,PDGFA,TNFRSF14,XCL1,ENG,DKK1,TNFRSF1B,IL2RA,IGFBP3,IL6ST,SPP1,CXCL12,IL6,TNF,IL10,MICA,CCL5
GO:0071356	Cellular response to tumor necrosis factor	23	175	1.38	3.4e-22	21.4685	23.9519	TNFRSF1A,CCL2,CCL1,CCL13,TNFRSF21,CCL11,CXCL8,TNFRSF14,CCL20,XCL1,TNFRSF1B,CCL7,CCL26,EDA2R,TNF,CCL24,CCL5,CCL3,CCL16,CCL18,CCL4,CCL15,FAS
GO:0001817	Regulation of cytokine production	36	739	0.95	4.75e-22	21.3233	8.87787	MIF,TGFB1,HGF,SERPINE1,CCL1,CXCL6,IL2,IL23A,IFNG,IL12B,IL4,IL17B,IL7,IL9,PF4,IL15,TNFRSF21,CSF2,AXL,IL16,IL12A,IL13,IL17RA,TNFRSF14,XCL1,IL6R,AGER,TNFRSF1B,IL6ST,CD14,IL6,IL1R1,TNF,IL10,CCL3,IL17A
GO:0050865	Regulation of cell activation	34	658	0.98	1.97e-21	20.7055	9.41681	MIF,TGFB1,CCL2,IL2,IL23A,IFNG,IL12B,IL4,IL5,IGFBP2,PDGFRB,TYRO3,IL7,IL15,TNFRSF21,AXL,IL16,IL12A,IL13,PDGFB,PDGFA,TNFRSF14,XCL1,IL6R,AGER,TNFRSF1B,IL2RA,IL6ST,IL6,TNF,IL10,MICA,CCL5,CCL3
GO:0009617	Response to bacterium	34	663	0.98	2.45e-21	20.6108	9.34579	TNFRSF1A,TGFB1,SERPINE1,CSF3,CCL2,CXCL6,IL23A,IL12B,CXCL13,CXCL5,PPBP,PF4,CSF2,AXL,IL12A,IL13,CXCL10,CXCL8,CXCL11,SELE,ANG,TNFRSF14,CCL20,CXCL9,IL6R,TNFRSF1B,CD14,IL6,TNF,IL10,MICA,CCL5,CCL3,IL17A
GO:0071222	Cellular response to lipopolysaccharide	23	195	1.34	3.03e-21	20.5186	21.4953	TGFB1,SERPINE1,CSF3,CCL2,CXCL6,IL12B,CXCL13,CXCL5,PPBP,PF4,CSF2,AXL,CXCL10,CXCL8,CXCL11,CXCL9,TNFRSF1B,CD14,IL6,TNF,IL10,CCL5,CCL3
GO:0071675	Regulation of mononuclear cell migration	20	125	1.47	1.18e-20	19.9281	29.1589	TGFB1,SERPINE1,CCL2,CCL1,IL4,CXCL13,NBL1,IL12A,CXCL10,CSF1,TNFRSF14,CCL20,XCL1,AGER,CCL7,CXCL12,TNF,CCL5,CCL3,CCL4
GO:0032496	Response to lipopolysaccharide	26	314	1.18	1.2e-20	19.9208	15.0902	TGFB1,SERPINE1,CSF3,CCL2,CXCL6,IL12B,CXCL13,CXCL5,PPBP,PF4,CSF2,AXL,IL12A,IL13,CXCL10,CXCL8,CXCL11,SELE,CXCL9,TNFRSF1B,CD14,IL6,TNF,IL10,CCL5,CCL3
GO:0033993	Response to lipid	36	827	0.9	1.67e-20	19.7773	7.93319	TGFB1,SERPINE1,CSF3,CCL2,CXCL6,IL12B,IGFBP2,MICB,IL1RN,PDGFRB,EGFR,CXCL13,CXCL5,PPBP,PF4,IL15,CSF2,AXL,IL12A,IL13,CXCL10,CXCL8,CXCL11,SELE,PDGFA,CXCL9,ENG,DKK1,TNFRSF1B,SPP1,CD14,IL6,TNF,IL10,CCL5,CCL3
GO:0002688	Regulation of leukocyte chemotaxis	20	128	1.46	1.75e-20	19.757	28.4755	MIF,SERPINE1,CCL2,CCL1,IL23A,IL4,CXCL13,NBL1,IL12A,CXCL10,CXCL8,CSF1,XCL1,IL6R,CCL7,CXCL12,IL6,CCL5,CCL3,CCL4
GO:0050794	Regulation of cellular process	104	11025	0.24	2.1e-20	19.6778	1.71912	TNFRSF1A,MIF,IL2RB,TIMP1,TGFB1,HGF,SERPINE1,CSF3,CCL2,CCL1,CCL13,CXCL6,IL2,IL23A,IFNG,IL12B,IL4,IL5,IGFBP2,MICB,GDF15,LYVE1,FST,IL1RN,IL17B,PDGFRB,TIMP2,TYRO3,IL7,IL11,ICAM1,SCARB2,ERBB3,FGF7,IGFBP4,IL9,EGFR,IGFBP1,CXCL13,NRG1,NBL1,CXCL16,CXCL5,PPBP,PF4,IL15,TNFRSF21,CSF2,TNFRSF11B,AXL,IGFBP6,CCL11,IL16,IL12A,IL13,CXCL10,ALCAM,CXCL8,CXCL11,IL17RA,CSF1,PDGFB,SELE,IFNL2,ANG,IL21R,PLAUR,PDGFA,TNFRSF…
GO:0042325	Regulation of phosphorylation	42	1251	0.79	2.35e-20	19.6289	6.11847	TNFRSF1A,MIF,TGFB1,HGF,CSF3,IL2,IL23A,IFNG,IL12B,IL4,IL5,GDF15,PDGFRB,TYRO3,IL7,IL11,ERBB3,FGF7,IL9,EGFR,NRG1,IL15,CSF2,AXL,IL12A,IL13,CSF1,PDGFB,ANG,PLAUR,PDGFA,TNFRSF14,IL6R,ENG,DKK1,AGER,IGFBP3,IL6ST,IL6,TNF,CCL5,FAS
GO:0001932	Regulation of protein phosphorylation	40	1108	0.82	2.62e-20	19.5817	6.57917	TNFRSF1A,MIF,TGFB1,HGF,CSF3,IL2,IL23A,IFNG,IL12B,IL4,IL5,GDF15,PDGFRB,IL7,IL11,ERBB3,FGF7,IL9,EGFR,NRG1,IL15,CSF2,IL12A,IL13,CSF1,PDGFB,ANG,PLAUR,PDGFA,TNFRSF14,IL6R,ENG,DKK1,AGER,IGFBP3,IL6ST,IL6,TNF,CCL5,FAS
GO:0044093	Positive regulation of molecular function	46	1587	0.73	3.57e-20	19.4473	5.28241	MIF,TGFB1,CSF3,CCL2,CCL1,CCL13,IL2,IL23A,IFNG,IL12B,IL4,IL5,PDGFRB,TYRO3,ERBB3,EGFR,CXCL13,NRG1,AXL,CCL11,CSF1,PDGFB,SELE,ANG,PLAUR,PDGFA,CCL20,XCL1,IL6R,CTSS,DKK1,AGER,CCL7,CCL26,EDA2R,IL6,TNF,CCL24,IL10,CCL5,CCL3,CCL16,CCL18,CCL4,CCL15,FAS
GO:0050727	Regulation of inflammatory response	27	371	1.13	3.57e-20	19.4473	13.263	TNFRSF1A,HGF,SERPINE1,CCL1,IL2,IL23A,IFNG,IL12B,IL4,TYRO3,IL15,IL16,IL13,IL17RA,SELE,XCL1,AGER,TNFRSF1B,IL2RA,IL6ST,IL6,IL1R1,TNF,CCL24,IL10,CCL5,CCL3
GO:0031347	Regulation of defense response	32	638	0.97	1.07e-19	18.9706	9.14071	TNFRSF1A,HGF,SERPINE1,CCL1,CXCL6,IL2,IL23A,IFNG,IL12B,IL4,MICB,TYRO3,IL15,IL16,IL12A,IL13,IL17RA,SELE,XCL1,AGER,TNFRSF1B,IL2RA,IL6ST,IL6,IL1R1,TNF,CCL24,IL10,MICA,CCL5,CCL3,IL17A
GO:0071677	Positive regulation of mononuclear cell migration	17	75	1.62	1.12e-19	18.9508	41.3084	TGFB1,SERPINE1,CCL1,IL4,CXCL13,IL12A,CXCL10,TNFRSF14,CCL20,XCL1,AGER,CCL7,CXCL12,TNF,CCL5,CCL3,CCL4
GO:1902531	Regulation of intracellular signal transduction	47	1726	0.7	1.21e-19	18.9172	4.96258	TNFRSF1A,MIF,TGFB1,HGF,CSF3,CCL2,CCL1,CCL13,IL23A,IL12B,GDF15,PDGFRB,IL11,ICAM1,ERBB3,IGFBP4,EGFR,NRG1,AXL,IGFBP6,CCL11,CSF1,PDGFB,PLAUR,PDGFA,CCL20,XCL1,IL6R,ENG,DKK1,AGER,CCL7,IGFBP3,CCL26,CXCL12,EDA2R,CD14,IL6,TNF,CCL24,CCL5,CCL3,CCL16,CCL18,CCL4,CCL15,FAS
GO:0070663	Regulation of leukocyte proliferation	24	271	1.21	1.32e-19	18.8794	16.1396	MIF,TGFB1,IL2,IL23A,IL12B,IL4,IL5,IGFBP2,IL7,IL15,TNFRSF21,CSF2,IL12A,IL13,CSF1,TNFRSF14,XCL1,AGER,TNFRSF1B,IL2RA,IL6ST,IL6,IL10,CCL5
GO:0071347	Cellular response to interleukin-1	18	98	1.53	1.79e-19	18.7471	33.4732	CCL2,CCL1,CCL13,CCL11,CXCL8,CCL20,XCL1,CCL7,CCL26,IL1R1,CCL24,CCL5,CCL3,CCL16,CCL18,CCL4,CCL15,IL17A
GO:0050867	Positive regulation of cell activation	27	401	1.09	2.19e-19	18.6596	12.2707	MIF,TGFB1,CCL2,IL2,IL23A,IFNG,IL12B,IL4,IL5,IGFBP2,PDGFRB,IL7,IL15,AXL,IL16,IL12A,IL13,TNFRSF14,XCL1,AGER,IL2RA,IL6ST,IL6,TNF,IL10,CCL5,CCL3
GO:0070555	Response to interleukin-1	19	125	1.45	3.06e-19	18.5143	27.7009	CCL2,CCL1,CCL13,CCL11,CXCL8,SELE,CCL20,XCL1,CCL7,CCL26,IL1R1,CCL24,CCL5,CCL3,CCL16,CCL18,CCL4,CCL15,IL17A
GO:0032944	Regulation of mononuclear cell proliferation	23	246	1.24	3.19e-19	18.4962	17.039	MIF,TGFB1,IL2,IL23A,IL12B,IL4,IL5,IGFBP2,IL7,IL15,TNFRSF21,IL12A,IL13,CSF1,TNFRSF14,XCL1,AGER,TNFRSF1B,IL2RA,IL6ST,IL6,IL10,CCL5
GO:0030155	Regulation of cell adhesion	34	784	0.9	3.26e-19	18.4868	7.9034	TGFB1,SERPINE1,CCL2,IL2,IL23A,IFNG,IL12B,IL4,IGFBP2,IL1RN,IL7,ERBB3,CXCL13,NRG1,IL15,TNFRSF21,IL12A,CXCL8,CSF1,PDGFB,SELE,PLAUR,TNFRSF14,XCL1,IL6R,ENG,AGER,IL2RA,IL6ST,CXCL12,IL6,TNF,IL10,CCL5
GO:0034341	Response to interferon-gamma	19	127	1.44	3.91e-19	18.4078	27.2647	CCL2,CCL1,CCL13,IFNG,IL12B,CXCL16,CCL11,CCL20,XCL1,CCL7,CCL26,TNF,CCL24,CCL5,CCL3,CCL16,CCL18,CCL4,CCL15
GO:0071346	Cellular response to interferon-gamma	18	105	1.5	5.15e-19	18.2882	31.2417	CCL2,CCL1,CCL13,IFNG,IL12B,CCL11,CCL20,XCL1,CCL7,CCL26,TNF,CCL24,CCL5,CCL3,CCL16,CCL18,CCL4,CCL15
GO:0080134	Regulation of response to stress	42	1373	0.75	6.11e-19	18.214	5.5748	TNFRSF1A,MIF,HGF,SERPINE1,CCL1,CXCL6,IL2,IL23A,IFNG,IL12B,IL4,MICB,TYRO3,EGFR,IL15,IGFBP6,IL16,IL12A,IL13,IL17RA,PDGFB,SELE,PLAUR,PDGFA,XCL1,AGER,TNFRSF1B,IL2RA,IL6ST,SPP1,CXCL12,EDA2R,IL6,IL1R1,TNF,CCL24,IL10,MICA,CCL5,CCL3,IL17A,FAS
GO:0045321	Leukocyte activation	30	574	0.98	7.8e-19	18.1079	9.52489	IL2RB,TGFB1,CXCL6,IL2,IL23A,IFNG,IL12B,IL4,MICB,TYRO3,IL7,IL11,ICAM1,IL9,IL15,CSF2,AXL,IL13,CXCL8,CSF1,IL21R,IL6R,AGER,IL2RA,IL6,TNF,IL10,MICA,CCL5,CCL3
GO:0002696	Positive regulation of leukocyte activation	26	384	1.1	1.1e-18	17.9586	12.3394	MIF,TGFB1,CCL2,IL2,IL23A,IFNG,IL12B,IL4,IL5,IGFBP2,IL7,IL15,AXL,IL16,IL12A,IL13,TNFRSF14,XCL1,AGER,IL2RA,IL6ST,IL6,TNF,IL10,CCL5,CCL3
GO:0065009	Regulation of molecular function	59	3085	0.55	1.35e-18	17.8697	3.48536	MIF,TIMP1,TGFB1,HGF,SERPINE1,CSF3,CCL2,CCL1,CCL13,IL2,IL23A,IFNG,IL12B,IL4,IL5,FST,IL1RN,PDGFRB,TIMP2,TYRO3,IL7,SCARB2,ERBB3,IL9,EGFR,CXCL13,NRG1,AXL,CCL11,IL13,CXCL10,CSF1,PDGFB,SELE,ANG,PLAUR,PDGFA,CCL20,XCL1,IL6R,CTSS,ENG,DKK1,AGER,CCL7,IGFBP3,CCL26,EDA2R,IL6,TNF,CCL24,IL10,CCL5,CCL3,CCL16,CCL18,CCL4,CCL15,FAS
GO:0045785	Positive regulation of cell adhesion	28	485	1.03	1.54e-18	17.8125	10.5212	TGFB1,CCL2,IL2,IL23A,IFNG,IL12B,IL4,IGFBP2,IL7,CXCL13,NRG1,IL15,IL12A,CSF1,PDGFB,SELE,PLAUR,TNFRSF14,XCL1,IL6R,AGER,IL2RA,IL6ST,CXCL12,IL6,TNF,IL10,CCL5
GO:0051094	Positive regulation of developmental process	41	1332	0.75	1.61e-18	17.7932	5.60958	TNFRSF1A,TGFB1,HGF,SERPINE1,CSF3,IL2,IL23A,IFNG,IL12B,IL4,IL5,GDF15,FST,IL7,ERBB3,NRG1,NBL1,PF4,IL15,CSF2,AXL,CCL11,IL13,CXCL8,CSF1,PDGFB,CXCL9,IL6R,ENG,DKK1,AGER,TNFRSF1B,IL2RA,IGFBP3,IL6ST,CXCL12,IL6,TNF,CCL24,IL10,IL17A
GO:0006959	Humoral immune response	23	268	1.2	1.72e-18	17.7645	15.6403	CCL2,CCL1,CCL13,CXCL6,IFNG,IL7,CXCL13,CXCL5,PPBP,PF4,TNFRSF21,CCL11,CXCL10,CXCL8,CXCL11,ANG,CCL20,CXCL9,XCL1,CXCL12,IL6,TNF,CCL18
GO:0043085	Positive regulation of catalytic activity	39	1191	0.78	2.35e-18	17.6289	5.96765	MIF,TGFB1,CCL2,CCL1,CCL13,IL2,IL23A,IFNG,IL12B,IL4,PDGFRB,TYRO3,ERBB3,EGFR,CXCL13,NRG1,AXL,CCL11,CSF1,PDGFB,SELE,ANG,PDGFA,CCL20,XCL1,IL6R,DKK1,AGER,CCL7,CCL26,TNF,CCL24,CCL5,CCL3,CCL16,CCL18,CCL4,CCL15,FAS
GO:0002694	Regulation of leukocyte activation	30	601	0.96	2.48e-18	17.6055	9.09699	MIF,TGFB1,CCL2,IL2,IL23A,IFNG,IL12B,IL4,IL5,IGFBP2,TYRO3,IL7,IL15,TNFRSF21,AXL,IL16,IL12A,IL13,TNFRSF14,XCL1,AGER,TNFRSF1B,IL2RA,IL6ST,IL6,TNF,IL10,MICA,CCL5,CCL3
GO:0050670	Regulation of lymphocyte proliferation	22	242	1.22	3.96e-18	17.4023	16.5675	MIF,TGFB1,IL2,IL23A,IL12B,IL4,IL5,IGFBP2,IL7,IL15,TNFRSF21,IL12A,IL13,TNFRSF14,XCL1,AGER,TNFRSF1B,IL2RA,IL6ST,IL6,IL10,CCL5
GO:0050793	Regulation of developmental process	53	2492	0.59	4.34e-18	17.3625	3.87595	TNFRSF1A,TGFB1,HGF,SERPINE1,CSF3,CCL2,CCL13,IL2,IL23A,IFNG,IL12B,IL4,IL5,GDF15,FST,IL7,ERBB3,FGF7,EGFR,CXCL13,NRG1,NBL1,PF4,IL15,TNFRSF21,CSF2,TNFRSF11B,AXL,CCL11,IL13,CXCL10,CXCL8,CSF1,PDGFB,PDGFA,CXCL9,IL6R,ENG,DKK1,AGER,TNFRSF1B,CCL7,IL2RA,IGFBP3,IL6ST,SPP1,CXCL12,IL6,TNF,CCL24,IL10,CCL3,IL17A
GO:0022409	Positive regulation of cell-cell adhesion	24	322	1.14	4.71e-18	17.327	13.5833	TGFB1,CCL2,IL2,IL23A,IFNG,IL12B,IL4,IGFBP2,IL7,CXCL13,IL15,IL12A,SELE,PLAUR,TNFRSF14,XCL1,IL6R,AGER,IL2RA,IL6ST,IL6,TNF,IL10,CCL5
GO:0002690	Positive regulation of leukocyte chemotaxis	17	99	1.5	5.89e-18	17.2299	31.2943	SERPINE1,CCL1,IL23A,IL4,CXCL13,IL12A,CXCL10,CXCL8,CSF1,XCL1,IL6R,CCL7,CXCL12,IL6,CCL5,CCL3,CCL4
GO:0045087	Innate immune response	32	754	0.89	1.01e-17	16.9957	7.73445	MIF,CCL2,CCL1,CCL13,IL23A,IFNG,IL12B,IL4,CXCL16,AXL,CCL11,CXCL10,IL17RA,CSF1,IFNL2,ANG,TNFRSF14,CCL20,XCL1,CCL7,CCL26,CD14,TNF,CCL24,MICA,CCL5,CCL3,CCL16,CCL18,CCL4,CCL15,IL17A
GO:0045595	Regulation of cell differentiation	43	1582	0.7	1.22e-17	16.9136	4.95351	TNFRSF1A,TGFB1,HGF,SERPINE1,CSF3,IL2,IL23A,IFNG,IL12B,IL4,IL5,FST,IL7,EGFR,NRG1,NBL1,PF4,IL15,TNFRSF21,CSF2,TNFRSF11B,AXL,CCL11,IL13,CXCL10,CSF1,PDGFB,CXCL9,IL6R,ENG,DKK1,AGER,TNFRSF1B,IL2RA,IGFBP3,IL6ST,SPP1,CXCL12,IL6,TNF,IL10,CCL3,IL17A
GO:0022407	Regulation of cell-cell adhesion	27	480	1.02	1.44e-17	16.8416	10.2512	TGFB1,CCL2,IL2,IL23A,IFNG,IL12B,IL4,IGFBP2,IL1RN,IL7,CXCL13,IL15,TNFRSF21,IL12A,SELE,PLAUR,TNFRSF14,XCL1,IL6R,AGER,IL2RA,IL6ST,CXCL12,IL6,TNF,IL10,CCL5
GO:0042531	Positive regulation of tyrosine phosphorylation of STAT protein	15	65	1.63	2e-17	16.699	42.0561	TNFRSF1A,IL2,IL23A,IFNG,IL12B,IL4,IL15,CSF2,IL12A,IL13,IL6R,IL6ST,IL6,TNF,CCL5
GO:0050790	Regulation of catalytic activity	51	2370	0.6	2.01e-17	16.6968	3.92168	MIF,TIMP1,TGFB1,HGF,SERPINE1,CCL2,CCL1,CCL13,IL2,IL23A,IFNG,IL12B,IL4,PDGFRB,TIMP2,TYRO3,IL7,SCARB2,ERBB3,IL9,EGFR,CXCL13,NRG1,AXL,CCL11,IL13,CXCL10,CSF1,PDGFB,SELE,ANG,PLAUR,PDGFA,CCL20,XCL1,IL6R,ENG,DKK1,AGER,CCL7,IGFBP3,CCL26,TNF,CCL24,CCL5,CCL3,CCL16,CCL18,CCL4,CCL15,FAS
GO:0070665	Positive regulation of leukocyte proliferation	19	167	1.32	3.56e-17	16.4486	20.7342	MIF,IL2,IL23A,IL12B,IL4,IL5,IGFBP2,IL7,IL15,CSF2,IL12A,IL13,CSF1,XCL1,AGER,IL2RA,IL6ST,IL6,CCL5
GO:1901700	Response to oxygen-containing compound	42	1547	0.7	3.91e-17	16.4078	4.94777	TIMP1,TGFB1,SERPINE1,CSF3,CCL2,CXCL6,IL2,IL12B,IGFBP2,MICB,PDGFRB,ICAM1,EGFR,IGFBP1,CXCL13,CXCL5,PPBP,PF4,IL15,CSF2,AXL,IL12A,IL13,CXCL10,CXCL8,CXCL11,PDGFB,SELE,PDGFA,CXCL9,DKK1,AGER,TNFRSF1B,CCL7,SPP1,CXCL12,CD14,IL6,TNF,IL10,CCL5,CCL3
GO:0061844	Antimicrobial humoral immune response mediated by antimicrobial peptide	17	113	1.44	4.17e-17	16.3799	27.4171	CCL1,CCL13,CXCL6,CXCL13,CXCL5,PPBP,PF4,CCL11,CXCL10,CXCL8,CXCL11,ANG,CCL20,CXCL9,XCL1,CXCL12,CCL18
GO:0051249	Regulation of lymphocyte activation	27	508	0.99	5.47e-17	16.262	9.68614	MIF,TGFB1,CCL2,IL2,IL23A,IFNG,IL12B,IL4,IL5,IGFBP2,TYRO3,IL7,IL15,TNFRSF21,AXL,IL12A,IL13,TNFRSF14,XCL1,AGER,TNFRSF1B,IL2RA,IL6ST,IL6,IL10,MICA,CCL5
GO:0045597	Positive regulation of cell differentiation	33	876	0.84	7.12e-17	16.1475	6.86532	TGFB1,HGF,SERPINE1,CSF3,IL2,IL23A,IFNG,IL12B,IL4,IL5,IL7,NRG1,NBL1,PF4,IL15,CSF2,AXL,IL13,CSF1,CXCL9,IL6R,ENG,DKK1,AGER,TNFRSF1B,IL2RA,IGFBP3,IL6ST,CXCL12,IL6,TNF,IL10,IL17A
GO:0032946	Positive regulation of mononuclear cell proliferation	18	150	1.34	1.35e-16	15.8697	21.8692	MIF,IL2,IL23A,IL12B,IL4,IL5,IGFBP2,IL7,IL15,IL12A,IL13,CSF1,XCL1,AGER,IL2RA,IL6ST,IL6,CCL5
GO:0051251	Positive regulation of lymphocyte activation	23	336	1.1	1.68e-16	15.7747	12.475	MIF,TGFB1,CCL2,IL2,IL23A,IFNG,IL12B,IL4,IL5,IGFBP2,IL7,IL15,AXL,IL12A,IL13,TNFRSF14,XCL1,AGER,IL2RA,IL6ST,IL6,IL10,CCL5
GO:2000026	Regulation of multicellular organismal development	39	1389	0.71	3.67e-16	15.4353	5.11697	TNFRSF1A,TGFB1,HGF,SERPINE1,CSF3,IL2,IL23A,IFNG,IL12B,IL4,IL5,FST,IL7,CXCL13,NRG1,PF4,IL15,TNFRSF21,TNFRSF11B,AXL,CCL11,IL13,CXCL10,CXCL8,CSF1,ENG,DKK1,AGER,TNFRSF1B,IL2RA,IL6ST,SPP1,CXCL12,IL6,TNF,CCL24,IL10,CCL3,IL17A
GO:0071396	Cellular response to lipid	26	502	0.98	4.8e-16	15.3188	9.43888	TGFB1,SERPINE1,CSF3,CCL2,CXCL6,IL12B,EGFR,CXCL13,CXCL5,PPBP,PF4,IL15,CSF2,AXL,CXCL10,CXCL8,CXCL11,CXCL9,TNFRSF1B,SPP1,CD14,IL6,TNF,IL10,CCL5,CCL3
GO:0051241	Negative regulation of multicellular organismal process	34	1035	0.78	1.03e-15	14.9872	5.98673	TNFRSF1A,TIMP1,TGFB1,HGF,SERPINE1,IL2,IL23A,IFNG,IL12B,IL4,GDF15,EGFR,CXCL13,PF4,IL15,TNFRSF21,TNFRSF11B,AXL,CCL11,IL12A,IL13,CXCL10,PDGFB,PDGFA,XCL1,IL6R,DKK1,AGER,TNFRSF1B,SPP1,IL6,TNF,IL10,CCL3
GO:1903037	Regulation of leukocyte cell-cell adhesion	23	368	1.06	1.07e-15	14.9706	11.3902	TGFB1,CCL2,IL2,IL23A,IFNG,IL12B,IL4,IGFBP2,IL7,IL15,TNFRSF21,IL12A,SELE,TNFRSF14,XCL1,AGER,IL2RA,IL6ST,CXCL12,IL6,TNF,IL10,CCL5
GO:0042981	Regulation of apoptotic process	39	1462	0.69	1.96e-15	14.7077	4.86148	TNFRSF1A,MIF,IL2RB,TIMP1,TGFB1,HGF,SERPINE1,CCL2,IL2,IFNG,IL12B,IL4,PDGFRB,TYRO3,IL7,ICAM1,ERBB3,IL9,EGFR,NRG1,PF4,CSF2,AXL,IL12A,IL13,CXCL10,PLAUR,TNFRSF10C,DKK1,TNFRSF1B,IGFBP3,IL6ST,CXCL12,IL6,TNF,IL10,CCL5,CCL3,FAS
GO:0031640	Killing of cells of another organism	14	71	1.56	2.12e-15	14.6737	35.9352	CCL1,CCL13,CXCL13,PPBP,PF4,CCL11,CXCL10,CXCL8,CXCL11,CCL20,CXCL9,XCL1,CXCL12,CCL18
GO:0050671	Positive regulation of lymphocyte proliferation	17	147	1.33	2.16e-15	14.6655	21.0757	MIF,IL2,IL23A,IL12B,IL4,IL5,IGFBP2,IL7,IL15,IL12A,IL13,XCL1,AGER,IL2RA,IL6ST,IL6,CCL5
GO:0002697	Regulation of immune effector process	23	383	1.04	2.38e-15	14.6234	10.9441	MIF,TGFB1,CXCL6,IL2,IL23A,IFNG,IL12B,IL4,IL5,ICAM1,AXL,IL12A,IL13,TNFRSF14,XCL1,AGER,TNFRSF1B,IL6,IL1R1,TNF,IL10,MICA,IL17A
GO:0010941	Regulation of cell death	41	1651	0.66	2.47e-15	14.6073	4.52572	TNFRSF1A,MIF,IL2RB,TIMP1,TGFB1,HGF,SERPINE1,CSF3,CCL2,IL2,IFNG,IL12B,IL4,PDGFRB,TYRO3,IL7,ICAM1,ERBB3,IL9,EGFR,NRG1,PF4,CSF2,AXL,IL12A,IL13,CXCL10,CSF1,PLAUR,TNFRSF10C,DKK1,TNFRSF1B,IGFBP3,IL6ST,CXCL12,IL6,TNF,IL10,CCL5,CCL3,FAS
GO:0042129	Regulation of T cell proliferation	18	187	1.25	4.43e-15	14.3536	17.5421	TGFB1,IL2,IL23A,IL12B,IL4,IGFBP2,IL15,TNFRSF21,IL12A,TNFRSF14,XCL1,AGER,TNFRSF1B,IL2RA,IL6ST,IL6,IL10,CCL5
GO:1903039	Positive regulation of leukocyte cell-cell adhesion	20	274	1.13	1.03e-14	13.9872	13.3024	TGFB1,CCL2,IL2,IL23A,IFNG,IL12B,IL4,IGFBP2,IL7,IL15,IL12A,SELE,TNFRSF14,XCL1,AGER,IL2RA,IL6ST,IL6,TNF,CCL5
GO:0048245	Eosinophil chemotaxis	10	17	2.03	1.04e-14	13.983	107.202	CCL2,CCL1,CCL13,CCL11,CCL7,CCL26,CCL24,CCL5,CCL3,CCL4
GO:0048519	Negative regulation of biological process	70	5313	0.38	1.43e-14	13.8447	2.40109	TNFRSF1A,MIF,IL2RB,TIMP1,TGFB1,HGF,SERPINE1,CSF3,CCL2,IL2,IL23A,IFNG,IL12B,IL4,IGFBP2,MICB,GDF15,FST,IL1RN,PDGFRB,TIMP2,TYRO3,IL7,IL11,ICAM1,ERBB3,IGFBP4,IL9,EGFR,IGFBP1,CXCL13,NRG1,NBL1,PF4,IL15,TNFRSF21,CSF2,TNFRSF11B,AXL,IGFBP6,CCL11,IL12A,IL13,CXCL10,CXCL8,CSF1,PDGFB,ANG,PLAUR,PDGFA,TNFRSF14,COL18A1,XCL1,IL6R,ENG,DKK1,AGER,TNFRSF1B,IL2RA,IGFBP3,IL6ST,SPP1,CXCL12,IL6,TNF,IL10,MICA,CCL5,CCL3,FAS
GO:0048523	Negative regulation of cellular process	66	4736	0.41	1.76e-14	13.7545	2.5397	TNFRSF1A,MIF,IL2RB,TIMP1,TGFB1,HGF,SERPINE1,CSF3,CCL2,IL2,IFNG,IL12B,IL4,IGFBP2,GDF15,FST,IL1RN,PDGFRB,TIMP2,TYRO3,IL7,IL11,ICAM1,ERBB3,IGFBP4,IL9,EGFR,IGFBP1,CXCL13,NRG1,NBL1,PF4,IL15,TNFRSF21,CSF2,TNFRSF11B,AXL,IGFBP6,CCL11,IL12A,IL13,CXCL10,CXCL8,CSF1,PDGFB,ANG,PLAUR,PDGFA,TNFRSF14,COL18A1,XCL1,ENG,DKK1,TNFRSF1B,IL2RA,IGFBP3,IL6ST,SPP1,CXCL12,IL6,TNF,IL10,MICA,CCL5,CCL3,FAS
GO:0007267	Cell-cell signaling	33	1079	0.75	2.44e-14	13.6126	5.5737	HGF,CCL13,CXCL6,IL2,GDF15,IL1RN,IL17B,IL7,FGF7,CXCL13,NRG1,CXCL5,IL15,CXCL10,CXCL11,PDGFB,PDGFA,CCL20,CXCL9,XCL1,DKK1,TNFRSF1B,CCL7,CCL26,IL6,CCL24,CCL5,CCL3,CCL16,CCL18,CCL4,CCL15,IL17A
GO:0060548	Negative regulation of cell death	32	1016	0.76	3.46e-14	13.4609	5.73994	MIF,IL2RB,TIMP1,HGF,SERPINE1,CSF3,CCL2,IL2,IL4,PDGFRB,TYRO3,IL7,ICAM1,ERBB3,IL9,EGFR,NRG1,PF4,CSF2,AXL,IL13,CSF1,PLAUR,DKK1,TNFRSF1B,IL6ST,CXCL12,IL6,TNF,IL10,CCL5,FAS
GO:0051247	Positive regulation of protein metabolic process	38	1512	0.67	3.61e-14	13.4425	4.58018	TNFRSF1A,MIF,TGFB1,HGF,CSF3,IL2,IL23A,IFNG,IL12B,IL4,IL5,GDF15,PDGFRB,IL11,ERBB3,FGF7,EGFR,NRG1,IL15,CSF2,IL12A,IL13,CSF1,PDGFB,ANG,PLAUR,PDGFA,TNFRSF14,IL6R,ENG,DKK1,AGER,TNFRSF1B,IL6ST,IL6,TNF,CCL5,FAS
GO:1902107	Positive regulation of leukocyte differentiation	17	181	1.24	4.87e-14	13.3125	17.1167	TGFB1,IL2,IL23A,IFNG,IL12B,IL4,IL5,IL7,PF4,IL15,AXL,CSF1,AGER,IL2RA,TNF,IL10,IL17A
GO:0010604	Positive regulation of macromolecule metabolic process	56	3533	0.47	1.08e-13	12.9666	2.88865	TNFRSF1A,MIF,TGFB1,HGF,SERPINE1,CSF3,CCL2,CCL1,IL2,IL23A,IFNG,IL12B,IL4,IL5,GDF15,IL17B,PDGFRB,IL7,IL11,ERBB3,FGF7,IL9,EGFR,NRG1,PF4,IL15,CSF2,IL16,IL12A,IL13,CXCL10,CXCL8,IL17RA,CSF1,PDGFB,ANG,PLAUR,PDGFA,TNFRSF14,XCL1,IL6R,ENG,DKK1,AGER,TNFRSF1B,IL6ST,SPP1,CD14,IL6,IL1R1,TNF,IL10,CCL5,CCL3,IL17A,FAS
GO:0001906	Cell killing	15	129	1.33	1.55e-13	12.8097	21.191	CCL1,CCL13,CXCL13,PPBP,PF4,CCL11,CXCL10,CXCL8,CXCL11,CCL20,CXCL9,XCL1,CXCL12,MICA,CCL18
GO:0009893	Positive regulation of metabolic process	58	3847	0.44	2.1e-13	12.6778	2.74762	TNFRSF1A,MIF,TGFB1,HGF,SERPINE1,CSF3,CCL2,CCL1,IL2,IL23A,IFNG,IL12B,IL4,IL5,GDF15,IL17B,PDGFRB,TYRO3,IL7,IL11,ERBB3,FGF7,IL9,EGFR,NRG1,PF4,IL15,CSF2,AXL,IL16,IL12A,IL13,CXCL10,CXCL8,IL17RA,CSF1,PDGFB,ANG,PLAUR,PDGFA,TNFRSF14,XCL1,IL6R,ENG,DKK1,AGER,TNFRSF1B,IL6ST,SPP1,CD14,IL6,IL1R1,TNF,IL10,CCL5,CCL3,IL17A,FAS
GO:0051336	Regulation of hydrolase activity	31	1011	0.75	2.21e-13	12.6556	5.58806	TIMP1,HGF,SERPINE1,CCL2,CCL1,CCL13,IFNG,PDGFRB,TIMP2,SCARB2,IL9,EGFR,CXCL13,CCL11,SELE,ANG,PLAUR,CCL20,XCL1,AGER,CCL7,CCL26,TNF,CCL24,CCL5,CCL3,CCL16,CCL18,CCL4,CCL15,FAS
GO:0009968	Negative regulation of signal transduction	34	1252	0.7	2.25e-13	12.6478	4.94909	MIF,HGF,SERPINE1,IL12B,IL4,IGFBP2,GDF15,FST,IL1RN,TYRO3,IL7,ICAM1,ERBB3,IGFBP4,IL9,EGFR,IGFBP1,NRG1,NBL1,PF4,CSF2,IGFBP6,IL12A,CXCL8,PLAUR,ENG,DKK1,IGFBP3,IL6ST,CXCL12,IL6,TNF,IL10,CCL5
GO:0050863	Regulation of T cell activation	21	376	1.01	2.37e-13	12.6253	10.1785	TGFB1,CCL2,IL2,IL23A,IFNG,IL12B,IL4,IGFBP2,IL7,IL15,TNFRSF21,IL12A,TNFRSF14,XCL1,AGER,TNFRSF1B,IL2RA,IL6ST,IL6,IL10,CCL5
GO:0010648	Negative regulation of cell communication	35	1348	0.68	2.86e-13	12.5436	4.73183	MIF,HGF,SERPINE1,IL12B,IL4,IGFBP2,GDF15,FST,IL1RN,TYRO3,IL7,IL11,ICAM1,ERBB3,IGFBP4,IL9,EGFR,IGFBP1,NRG1,NBL1,PF4,CSF2,IGFBP6,IL12A,CXCL8,PLAUR,ENG,DKK1,IGFBP3,IL6ST,CXCL12,IL6,TNF,IL10,CCL5
GO:0023057	Negative regulation of signaling	35	1354	0.68	3.24e-13	12.4895	4.71086	MIF,HGF,SERPINE1,IL12B,IL4,IGFBP2,GDF15,FST,IL1RN,TYRO3,IL7,IL11,ICAM1,ERBB3,IGFBP4,IL9,EGFR,IGFBP1,NRG1,NBL1,PF4,CSF2,IGFBP6,IL12A,CXCL8,PLAUR,ENG,DKK1,IGFBP3,IL6ST,CXCL12,IL6,TNF,IL10,CCL5
GO:0032102	Negative regulation of response to external stimulus	21	387	1.0	4.01e-13	12.3969	9.88915	TNFRSF1A,MIF,HGF,SERPINE1,CCL2,IL2,IL12B,IL4,MICB,TYRO3,CXCL13,NBL1,IL13,PDGFB,PDGFA,TNFRSF1B,IL2RA,SPP1,TNF,IL10,MICA
GO:0043066	Negative regulation of apoptotic process	29	891	0.78	4.77e-13	12.3215	5.93159	MIF,IL2RB,TIMP1,HGF,SERPINE1,CCL2,IL2,IL4,PDGFRB,TYRO3,IL7,ICAM1,ERBB3,IL9,EGFR,NRG1,PF4,CSF2,AXL,IL13,PLAUR,DKK1,IL6ST,CXCL12,IL6,TNF,IL10,CCL5,FAS
GO:0050870	Positive regulation of T cell activation	18	251	1.12	4.77e-13	12.3215	13.0692	TGFB1,CCL2,IL2,IL23A,IFNG,IL12B,IL4,IGFBP2,IL7,IL15,IL12A,TNFRSF14,XCL1,AGER,IL2RA,IL6ST,IL6,CCL5
GO:0048660	Regulation of smooth muscle cell proliferation	15	142	1.29	5.39e-13	12.2684	19.251	TGFB1,IFNG,IL12B,PDGFRB,IL15,IL12A,IL13,PDGFB,ANG,IL6R,IGFBP3,IL6,TNF,IL10,CCL5
GO:1901701	Cellular response to oxygen-containing compound	31	1057	0.73	6.83e-13	12.1656	5.34487	TGFB1,SERPINE1,CSF3,CCL2,CXCL6,IL12B,ICAM1,EGFR,IGFBP1,CXCL13,CXCL5,PPBP,PF4,IL15,CSF2,AXL,CXCL10,CXCL8,CXCL11,PDGFB,CXCL9,AGER,TNFRSF1B,CCL7,SPP1,CD14,IL6,TNF,IL10,CCL5,CCL3
GO:0050729	Positive regulation of inflammatory response	15	145	1.28	7.09e-13	12.1494	18.8527	TNFRSF1A,SERPINE1,CCL1,IL2,IL23A,IFNG,IL12B,IL15,IL16,IL17RA,IL6ST,IL6,TNF,CCL24,CCL3
GO:0050776	Regulation of immune response	28	844	0.79	9.5e-13	12.0223	6.04598	TGFB1,IL2,IL23A,IFNG,IL12B,IL4,MICB,TYRO3,CXCL13,IL15,TNFRSF21,IL12A,IL13,IFNL2,TNFRSF14,XCL1,CTSS,AGER,TNFRSF1B,IL6ST,CD14,IL6,IL1R1,TNF,IL10,MICA,CCL5,IL17A
GO:0051345	Positive regulation of hydrolase activity	24	589	0.88	1.45e-12	11.8386	7.42586	CCL2,CCL1,CCL13,IFNG,PDGFRB,EGFR,CXCL13,CCL11,SELE,ANG,CCL20,XCL1,AGER,CCL7,CCL26,TNF,CCL24,CCL5,CCL3,CCL16,CCL18,CCL4,CCL15,FAS
GO:1902105	Regulation of leukocyte differentiation	19	315	1.05	1.46e-12	11.8356	10.9924	TGFB1,IL2,IL23A,IFNG,IL12B,IL4,IL5,IL7,PF4,IL15,TNFRSF11B,AXL,CSF1,AGER,IL2RA,TNF,IL10,CCL3,IL17A
GO:0002703	Regulation of leukocyte mediated immunity	17	239	1.12	3.15e-12	11.5017	12.9629	TGFB1,CXCL6,IL2,IL23A,IL12B,IL4,ICAM1,IL12A,IL13,XCL1,AGER,TNFRSF1B,IL6,IL1R1,TNF,IL10,MICA
GO:0033674	Positive regulation of kinase activity	22	494	0.91	3.71e-12	11.4306	8.11608	MIF,TGFB1,IL2,IL23A,IFNG,IL12B,IL4,PDGFRB,TYRO3,ERBB3,EGFR,NRG1,AXL,CSF1,PDGFB,ANG,PDGFA,IL6R,DKK1,AGER,TNF,CCL5
GO:0031349	Positive regulation of defense response	18	296	1.05	6.57e-12	11.1824	11.0823	TNFRSF1A,SERPINE1,CCL1,IL2,IL23A,IFNG,IL12B,IL15,IL16,IL12A,IL17RA,IL6ST,IL6,TNF,CCL24,CCL5,CCL3,IL17A
GO:0042102	Positive regulation of T cell proliferation	13	108	1.35	7.8e-12	11.1079	21.9367	IL2,IL23A,IL12B,IL4,IGFBP2,IL15,IL12A,XCL1,AGER,IL2RA,IL6ST,IL6,CCL5
GO:1903706	Regulation of hemopoiesis	20	410	0.95	1.2e-11	10.9208	8.8899	TGFB1,CSF3,IL2,IL23A,IFNG,IL12B,IL4,IL5,IL7,PF4,IL15,TNFRSF11B,AXL,CSF1,AGER,IL2RA,TNF,IL10,CCL3,IL17A
GO:0097191	Extrinsic apoptotic signaling pathway	13	113	1.33	1.31e-11	10.8827	20.966	TNFRSF1A,TGFB1,IL2,IFNG,IL4,IL7,ERBB3,IL12A,TNFRSF10C,IL6R,TNFRSF1B,TNF,FAS
GO:0002699	Positive regulation of immune effector process	17	264	1.07	1.4e-11	10.8539	11.7353	MIF,TGFB1,IL2,IL23A,IFNG,IL12B,IL4,IL5,IL12A,IL13,TNFRSF14,XCL1,IL6,IL1R1,TNF,IL10,IL17A
GO:2000403	Positive regulation of lymphocyte migration	10	43	1.63	1.77e-11	10.752	42.3821	CXCL13,CXCL10,TNFRSF14,CCL20,XCL1,CCL7,CXCL12,CCL5,CCL3,CCL4
GO:0051246	Regulation of protein metabolic process	45	2622	0.5	2.23e-11	10.6517	3.12774	TNFRSF1A,MIF,TIMP1,TGFB1,HGF,SERPINE1,CSF3,IL2,IL23A,IFNG,IL12B,IL4,IL5,GDF15,PDGFRB,TIMP2,IL7,IL11,ERBB3,FGF7,IL9,EGFR,NRG1,IL15,CSF2,IL12A,IL13,CSF1,PDGFB,ANG,PLAUR,PDGFA,TNFRSF14,IL6R,ENG,DKK1,AGER,TNFRSF1B,IGFBP3,IL6ST,IL6,TNF,IL10,CCL5,FAS
GO:0002700	Regulation of production of molecular mediator of immune response	15	189	1.16	2.41e-11	10.618	14.4637	MIF,TGFB1,IL2,IL4,IL5,AXL,IL13,TNFRSF14,XCL1,TNFRSF1B,IL6,IL1R1,TNF,IL10,IL17A
GO:0002819	Regulation of adaptive immune response	15	195	1.15	3.67e-11	10.4353	14.0187	TGFB1,IL2,IL23A,IL12B,IL4,IL12A,TNFRSF14,XCL1,AGER,TNFRSF1B,IL6ST,IL6,IL1R1,TNF,IL10
GO:2000401	Regulation of lymphocyte migration	11	69	1.47	4.07e-11	10.3904	29.0532	CCL2,CXCL13,CXCL10,TNFRSF14,CCL20,XCL1,CCL7,CXCL12,CCL5,CCL3,CCL4
GO:1904894	Positive regulation of receptor signaling pathway via STAT	10	49	1.57	5.42e-11	10.266	37.1924	TGFB1,IL23A,IL12B,IL4,IL5,IL12A,IL6,TNF,IL10,CCL5
GO:0046649	Lymphocyte activation	20	457	0.91	7.8e-11	10.1079	7.97562	IL2RB,TGFB1,IL2,IL23A,IL12B,IL4,MICB,TYRO3,IL7,IL11,ICAM1,IL9,IL15,AXL,IL21R,IL6R,IL2RA,IL6,IL10,MICA
GO:0051049	Regulation of transport	36	1763	0.58	1.09e-10	9.96257	3.72135	TNFRSF1A,MIF,IL2RB,TGFB1,SERPINE1,CCL2,IFNG,IL12B,IL4,PDGFRB,IL11,ERBB3,NRG1,IL15,AXL,IL16,IL12A,IL13,CXCL10,CXCL11,PDGFB,SELE,ANG,CXCL9,XCL1,CTSS,DKK1,TNFRSF1B,SPP1,CXCL12,CD14,IL6,TNF,CCL5,CCL3,CCL4
GO:0042742	Defense response to bacterium	17	306	1.01	1.27e-10	9.8962	10.1246	TNFRSF1A,SERPINE1,CXCL6,IL23A,IL12B,CXCL13,PPBP,IL12A,ANG,TNFRSF14,CCL20,IL6R,IL6,TNF,IL10,MICA,IL17A
GO:0072678	T cell migration	9	35	1.68	1.28e-10	9.89279	46.8625	CCL2,ICAM1,CXCL16,CXCL10,CXCL11,CCL20,CCL26,CXCL12,CCL3
GO:0001936	Regulation of endothelial cell proliferation	13	138	1.24	1.29e-10	9.88941	17.1678	CCL2,IL12B,FGF7,CCL11,IL12A,PDGFB,ANG,ENG,CCL26,CXCL12,TNF,CCL24,IL10
GO:0002250	Adaptive immune response	18	359	0.97	1.34e-10	9.8729	9.13753	TGFB1,IL2,IFNG,IL12B,MICB,ICAM1,IL9,CXCL13,TNFRSF21,ALCAM,IL17RA,IL21R,TNFRSF14,IL6R,CTSS,IL6,MICA,IL17A
GO:0002706	Regulation of lymphocyte mediated immunity	14	176	1.17	1.44e-10	9.84164	14.4966	TGFB1,IL2,IL23A,IL12B,IL4,IL12A,XCL1,AGER,TNFRSF1B,IL6,IL1R1,TNF,IL10,MICA
GO:0045860	Positive regulation of protein kinase activity	19	416	0.92	1.45e-10	9.83863	8.3236	MIF,TGFB1,IL23A,IFNG,IL12B,IL4,PDGFRB,ERBB3,EGFR,NRG1,CSF1,PDGFB,ANG,PDGFA,IL6R,DKK1,AGER,TNF,CCL5
GO:0009987	Cellular process	106	14826	0.12	1.83e-10	9.73755	1.30296	ICAM3,TNFRSF1A,MIF,IL2RB,TIMP1,TGFB1,HGF,SERPINE1,CSF3,CCL2,CCL1,CCL13,CXCL6,IL2,IL23A,IFNG,IL12B,IL4,IL5,IGFBP2,MICB,GDF15,LYVE1,FST,IL1RN,IL17B,PDGFRB,TYRO3,IL7,IL11,ICAM1,SCARB2,ERBB3,FGF7,IGFBP4,IL9,EGFR,IGFBP1,CXCL13,NRG1,NBL1,CXCL16,CXCL5,PPBP,PF4,IL15,TNFRSF21,CSF2,TNFRSF11B,AXL,IGFBP6,CCL11,IL16,IL12A,IL13,CXCL10,ALCAM,CXCL8,CXCL11,IL17RA,CSF1,PDGFB,SELE,IFNL2,ANG,IL21R,PLAUR,PDGFA,TNFRSF…
GO:0051050	Positive regulation of transport	26	915	0.72	2.75e-10	9.56067	5.17849	MIF,IL2RB,TGFB1,SERPINE1,CCL2,IFNG,IL4,PDGFRB,IL15,AXL,IL13,CXCL10,CXCL11,PDGFB,SELE,ANG,CXCL9,XCL1,CTSS,SPP1,CXCL12,CD14,TNF,CCL5,CCL3,CCL4
GO:0002683	Negative regulation of immune system process	19	433	0.91	2.79e-10	9.5544	7.99681	MIF,TGFB1,CCL2,IL2,IL12B,IL4,TYRO3,NBL1,TNFRSF21,TNFRSF11B,AXL,TNFRSF14,XCL1,IL2RA,CXCL12,TNF,IL10,MICA,CCL3
GO:0051128	Regulation of cellular component organization	41	2365	0.5	2.96e-10	9.52871	3.15939	TNFRSF1A,TGFB1,HGF,SERPINE1,CSF3,IL2,IFNG,IL4,IL5,GDF15,PDGFRB,ICAM1,SCARB2,IGFBP4,IL9,EGFR,IGFBP1,CXCL13,NRG1,CXCL16,CSF2,AXL,CCL11,CXCL10,PDGFB,SELE,PLAUR,PDGFA,CXCL9,DKK1,TNFRSF1B,IGFBP3,CCL26,SPP1,CXCL12,CD14,IL6,TNF,CCL24,IL10,IL17A
GO:1904892	Regulation of receptor signaling pathway via STAT	11	85	1.38	2.97e-10	9.52724	23.5844	TGFB1,IL23A,IL12B,IL4,IL5,IL9,IL12A,IL6,TNF,IL10,CCL5
GO:0002274	Myeloid leukocyte activation	13	150	1.2	3.3e-10	9.48149	15.7944	TGFB1,CXCL6,IFNG,IL4,IL15,CSF2,IL13,CXCL8,CSF1,AGER,TNF,CCL5,CCL3
GO:0050778	Positive regulation of immune response	20	502	0.87	3.76e-10	9.42481	7.26068	TGFB1,IL2,IL23A,IFNG,IL12B,IL4,MICB,IL15,TNFRSF21,IL12A,IL13,IFNL2,XCL1,IL6ST,IL6,IL1R1,TNF,IL10,CCL5,IL17A
GO:0032660	Regulation of interleukin-17 production	9	41	1.61	4.17e-10	9.37986	40.0046	TGFB1,CCL1,IL2,IL23A,IFNG,IL12B,IL15,IL12A,IL6
GO:0001818	Negative regulation of cytokine production	16	284	1.02	4.63e-10	9.33442	10.2672	TGFB1,HGF,IL23A,IFNG,IL12B,IL4,TNFRSF21,AXL,IL12A,IL13,XCL1,IL6R,AGER,IL6,TNF,IL10
GO:0043547	Positive regulation of GTPase activity	16	285	1.01	4.85e-10	9.31426	10.2312	CCL2,CCL1,CCL13,CXCL13,CCL11,CCL20,XCL1,CCL7,CCL26,CCL24,CCL5,CCL3,CCL16,CCL18,CCL4,CCL15
GO:0002521	Leukocyte differentiation	18	396	0.92	6.03e-10	9.21968	8.28377	TGFB1,CSF3,IL2,IFNG,IL12B,IL4,TYRO3,IL7,IL11,IL9,IL15,CSF2,AXL,CSF1,IL6R,IL6,TNF,IL10
GO:0002761	Regulation of myeloid leukocyte differentiation	12	123	1.25	6.18e-10	9.20901	17.7798	TGFB1,IL23A,IFNG,IL12B,IL4,IL5,PF4,TNFRSF11B,CSF1,TNF,CCL3,IL17A
GO:1901623	Regulation of lymphocyte chemotaxis	8	27	1.74	8.16e-10	9.08831	53.9979	CCL2,CXCL13,CXCL10,XCL1,CCL7,CCL5,CCL3,CCL4
GO:0046427	Positive regulation of receptor signaling pathway via JAK-STAT	9	45	1.57	8.46e-10	9.07263	36.4486	IL23A,IL12B,IL4,IL5,IL12A,IL6,TNF,IL10,CCL5
GO:0032680	Regulation of tumor necrosis factor production	13	164	1.16	9.05e-10	9.04335	14.4461	MIF,IL23A,IFNG,IL12B,IL4,PF4,AXL,AGER,CD14,IL6,IL10,CCL3,IL17A
GO:0032642	Regulation of chemokine production	11	96	1.32	9.45e-10	9.02457	20.882	MIF,CXCL6,IFNG,IL7,IL17RA,IL6R,AGER,IL6,TNF,IL10,IL17A
GO:0009615	Response to virus	17	356	0.94	1.12e-09	8.95078	8.70261	TGFB1,IL23A,IFNG,IL12B,CCL11,IL12A,CXCL10,IL17RA,IFNL2,CXCL9,XCL1,CXCL12,IL6,TNF,MICA,CCL5,CCL4
GO:0051928	Positive regulation of calcium ion transport	12	133	1.22	1.39e-09	8.85699	16.443	CCL2,PDGFRB,IL13,CXCL10,CXCL11,PDGFB,CXCL9,XCL1,CXCL12,CCL5,CCL3,CCL4
GO:0002702	Positive regulation of production of molecular mediator of immune response	12	135	1.21	1.63e-09	8.78781	16.1994	MIF,TGFB1,IL2,IL4,IL5,IL13,TNFRSF14,XCL1,IL6,IL1R1,IL10,IL17A
GO:0031341	Regulation of cell killing	11	102	1.3	1.68e-09	8.77469	19.6537	CXCL6,IL23A,IFNG,IL12B,IL4,ICAM1,IL12A,IL13,XCL1,AGER,MICA
GO:0031325	Positive regulation of cellular metabolic process	46	3114	0.43	1.79e-09	8.74715	2.69209	TNFRSF1A,MIF,TGFB1,HGF,CSF3,IL2,IL23A,IFNG,IL12B,IL4,IL5,GDF15,PDGFRB,TYRO3,IL11,ERBB3,FGF7,EGFR,NRG1,PF4,IL15,CSF2,AXL,IL12A,IL13,CXCL10,CXCL8,CSF1,PDGFB,ANG,PLAUR,PDGFA,TNFRSF14,IL6R,ENG,DKK1,AGER,TNFRSF1B,IL6ST,SPP1,IL6,TNF,IL10,CCL5,IL17A,FAS
GO:0002822	Regulation of adaptive immune response based on somatic recombination of immune receptors built from immunoglobulin superfamily domains	13	179	1.13	2.43e-09	8.61439	13.2355	TGFB1,IL2,IL23A,IL12B,IL4,IL12A,XCL1,AGER,TNFRSF1B,IL6,IL1R1,TNF,IL10
GO:0043549	Regulation of kinase activity	23	778	0.74	2.54e-09	8.59517	5.38765	MIF,TGFB1,HGF,IL2,IL23A,IFNG,IL12B,IL4,PDGFRB,TYRO3,ERBB3,EGFR,NRG1,AXL,CSF1,PDGFB,ANG,PDGFA,IL6R,DKK1,AGER,TNF,CCL5
GO:0046425	Regulation of receptor signaling pathway via JAK-STAT	10	78	1.37	2.91e-09	8.53611	23.3645	IL23A,IL12B,IL4,IL5,IL9,IL12A,IL6,TNF,IL10,CCL5
GO:0032879	Regulation of localization	37	2103	0.51	3.13e-09	8.50446	3.20637	TNFRSF1A,MIF,IL2RB,TGFB1,SERPINE1,CCL2,IFNG,IL12B,IL4,PDGFRB,IL11,ERBB3,EGFR,NRG1,IL15,AXL,IL16,IL12A,IL13,CXCL10,CXCL11,PDGFB,SELE,ANG,CXCL9,XCL1,CTSS,DKK1,TNFRSF1B,SPP1,CXCL12,CD14,IL6,TNF,CCL5,CCL3,CCL4
GO:0008283	Cell population proliferation	22	712	0.76	3.15e-09	8.50169	5.6311	TGFB1,HGF,IL2,IL23A,IL12B,FST,PDGFRB,IL7,IL11,FGF7,IGFBP4,IL9,EGFR,NRG1,IL15,CSF2,CSF1,IL2RA,IGFBP3,IL6,TNF,IL10
GO:2000501	Regulation of natural killer cell chemotaxis	6	8	2.14	4.1e-09	8.38722	136.682	CCL2,XCL1,CCL7,CCL5,CCL3,CCL4
GO:0051130	Positive regulation of cellular component organization	26	1049	0.66	4.66e-09	8.33161	4.51699	TGFB1,HGF,SERPINE1,CSF3,IFNG,IL4,IL5,GDF15,PDGFRB,SCARB2,CXCL13,NRG1,CSF2,AXL,CCL11,PDGFB,SELE,PLAUR,CXCL9,CCL26,CXCL12,CD14,IL6,TNF,CCL24,IL17A
GO:0043270	Positive regulation of ion transport	15	286	0.98	5.26e-09	8.27901	9.5582	MIF,CCL2,IFNG,PDGFRB,IL13,CXCL10,CXCL11,PDGFB,CXCL9,XCL1,CTSS,CXCL12,CCL5,CCL3,CCL4
GO:0002821	Positive regulation of adaptive immune response	11	116	1.24	5.79e-09	8.23732	17.2817	TGFB1,IL2,IL23A,IL12B,IL4,IL12A,XCL1,IL6ST,IL6,IL1R1,TNF
GO:0002763	Positive regulation of myeloid leukocyte differentiation	9	58	1.46	5.92e-09	8.22768	28.2791	TGFB1,IL23A,IFNG,IL12B,IL5,PF4,CSF1,TNF,IL17A
GO:0032653	Regulation of interleukin-10 production	9	60	1.44	7.74e-09	8.11126	27.3364	HGF,IL23A,IL12B,IL4,TNFRSF21,IL13,XCL1,AGER,IL6
GO:0002718	Regulation of cytokine production involved in immune response	11	120	1.23	8.02e-09	8.09583	16.7056	MIF,TGFB1,IL4,AXL,TNFRSF14,XCL1,TNFRSF1B,IL6,IL1R1,TNF,IL10
GO:0009719	Response to endogenous stimulus	29	1363	0.59	1e-08	8	3.87751	TIMP1,TGFB1,CCL2,IGFBP2,GDF15,FST,IL1RN,PDGFRB,TIMP2,ICAM1,FGF7,EGFR,IGFBP1,CXCL13,TNFRSF11B,CXCL8,PDGFB,ANG,PDGFA,XCL1,CTSS,ENG,AGER,SPP1,CXCL12,IL6,TNF,IL10,CCL5
GO:0022603	Regulation of anatomical structure morphogenesis	24	920	0.68	1.03e-08	7.98716	4.75416	TGFB1,HGF,SERPINE1,CCL2,CCL13,FGF7,CXCL13,PF4,TNFRSF11B,CCL11,CXCL10,CXCL8,CSF1,PDGFA,ENG,DKK1,CCL7,SPP1,CXCL12,IL6,TNF,CCL24,IL10,CCL3
GO:0045621	Positive regulation of lymphocyte differentiation	11	129	1.2	1.63e-08	7.78781	15.5401	TGFB1,IL2,IL23A,IFNG,IL12B,IL4,IL7,IL15,AXL,IL2RA,IL10
GO:0045637	Regulation of myeloid cell differentiation	13	214	1.05	1.84e-08	7.73518	11.0708	TGFB1,CSF3,IL23A,IFNG,IL12B,IL4,IL5,PF4,TNFRSF11B,CSF1,TNF,CCL3,IL17A
GO:0051924	Regulation of calcium ion transport	14	266	0.99	2.17e-08	7.66354	9.59174	TGFB1,CCL2,PDGFRB,IL16,IL13,CXCL10,CXCL11,PDGFB,CXCL9,XCL1,CXCL12,CCL5,CCL3,CCL4
GO:0050866	Negative regulation of cell activation	13	218	1.04	2.26e-08	7.64589	10.8677	TGFB1,IL2,IL4,TYRO3,TNFRSF21,AXL,PDGFB,PDGFA,TNFRSF14,XCL1,IL2RA,IL10,MICA
GO:1903131	Mononuclear cell differentiation	15	321	0.93	2.32e-08	7.63451	8.51603	TGFB1,IL2,IL12B,IL4,TYRO3,IL7,IL11,IL9,IL15,CSF2,AXL,CSF1,IL6R,IL6,IL10
GO:0045639	Positive regulation of myeloid cell differentiation	10	100	1.27	2.55e-08	7.59346	18.2243	TGFB1,CSF3,IL23A,IFNG,IL12B,IL5,PF4,CSF1,TNF,IL17A
GO:0045670	Regulation of osteoclast differentiation	9	70	1.37	2.57e-08	7.59007	23.4312	IL23A,IFNG,IL12B,IL4,TNFRSF11B,CSF1,TNF,CCL3,IL17A
GO:1901214	Regulation of neuron death	15	324	0.93	2.59e-08	7.5867	8.43718	CSF3,CCL2,IFNG,TYRO3,ERBB3,AXL,IL13,CSF1,DKK1,TNFRSF1B,IL6ST,TNF,IL10,CCL5,CCL3
GO:0032760	Positive regulation of tumor necrosis factor production	10	101	1.26	2.76e-08	7.55909	18.0439	MIF,IL23A,IFNG,IL12B,PF4,AGER,CD14,IL6,CCL3,IL17A
GO:0032722	Positive regulation of chemokine production	9	71	1.37	2.85e-08	7.54516	23.1012	MIF,IFNG,IL7,IL17RA,IL6R,AGER,IL6,TNF,IL17A
GO:0030097	Hemopoiesis	20	655	0.75	3.04e-08	7.51713	5.56467	TGFB1,CSF3,IL2,IFNG,IL12B,IL4,FST,TYRO3,IL7,IL11,IL9,IL15,CSF2,AXL,CSF1,IL6R,IL6,TNF,IL10,FLT3LG
GO:0010629	Negative regulation of gene expression	23	899	0.67	3.65e-08	7.43771	4.6625	MIF,TGFB1,HGF,SERPINE1,IL23A,IFNG,IL12B,IL4,TNFRSF21,AXL,IL12A,IL13,CXCL8,PDGFB,ANG,XCL1,IL6R,ENG,AGER,IL6,TNF,IL10,CCL3
GO:0045859	Regulation of protein kinase activity	20	663	0.74	3.7e-08	7.4318	5.49753	MIF,TGFB1,HGF,IL23A,IFNG,IL12B,IL4,PDGFRB,ERBB3,EGFR,NRG1,CSF1,PDGFB,ANG,PDGFA,IL6R,DKK1,AGER,TNF,CCL5
GO:0032740	Positive regulation of interleukin-17 production	7	28	1.66	3.9e-08	7.40894	45.5607	TGFB1,CCL1,IL2,IL23A,IL12B,IL15,IL6
GO:2001234	Negative regulation of apoptotic signaling pathway	13	230	1.02	4.01e-08	7.39686	10.3007	MIF,HGF,SERPINE1,IL4,IL7,ICAM1,IL9,NRG1,PF4,CSF2,PLAUR,CXCL12,TNF
GO:0060255	Regulation of macromolecule metabolic process	65	6249	0.28	4.22e-08	7.37469	1.89563	TNFRSF1A,MIF,TIMP1,TGFB1,HGF,SERPINE1,CSF3,CCL2,CCL1,CXCL6,IL2,IL23A,IFNG,IL12B,IL4,IL5,GDF15,FST,IL17B,PDGFRB,TIMP2,IL7,IL11,SCARB2,ERBB3,FGF7,IL9,EGFR,NRG1,PF4,IL15,TNFRSF21,CSF2,AXL,IL16,IL12A,IL13,CXCL10,CXCL8,IL17RA,CSF1,PDGFB,ANG,PLAUR,PDGFA,TNFRSF14,XCL1,IL6R,ENG,DKK1,AGER,TNFRSF1B,IGFBP3,IL6ST,SPP1,EDA2R,CD14,IL6,IL1R1,TNF,IL10,CCL5,CCL3,IL17A,FAS
GO:0012501	Programmed cell death	25	1084	0.63	4.56e-08	7.34104	4.20302	TNFRSF1A,TGFB1,IL2,IFNG,IL4,TYRO3,IL7,ERBB3,TNFRSF21,TNFRSF11B,AXL,IL12A,TNFRSF14,TNFRSF10C,IL6R,TNFRSF1B,IL2RA,IGFBP3,EDA2R,CD14,IL6,TNF,IL10,IL17A,FAS
GO:0002637	Regulation of immunoglobulin production	9	76	1.34	4.77e-08	7.32148	21.5814	TGFB1,IL2,IL4,IL5,IL13,XCL1,IL6,TNF,IL10
GO:0002824	Positive regulation of adaptive immune response based on somatic recombination of immune receptors built from immunoglobulin superfamily domains	10	110	1.22	5.7e-08	7.24413	16.5675	TGFB1,IL2,IL23A,IL12B,IL4,IL12A,XCL1,IL6,IL1R1,TNF
GO:0071363	Cellular response to growth factor stimulus	17	473	0.82	6.42e-08	7.19246	6.54996	TGFB1,HGF,CCL2,GDF15,FST,PDGFRB,FGF7,EGFR,CXCL13,CXCL8,PDGFB,PDGFA,XCL1,ENG,TNFRSF1B,IL10,CCL5
GO:0010468	Regulation of gene expression	56	4899	0.32	6.84e-08	7.16494	2.0832	TNFRSF1A,MIF,TGFB1,HGF,SERPINE1,CSF3,CCL1,CXCL6,IL2,IL23A,IFNG,IL12B,IL4,IL5,FST,IL17B,IL7,IL11,ERBB3,FGF7,IL9,EGFR,NRG1,PF4,IL15,TNFRSF21,CSF2,AXL,IL16,IL12A,IL13,CXCL10,CXCL8,IL17RA,CSF1,PDGFB,ANG,PLAUR,TNFRSF14,XCL1,IL6R,ENG,DKK1,AGER,TNFRSF1B,IL6ST,SPP1,EDA2R,CD14,IL6,IL1R1,TNF,IL10,CCL5,CCL3,IL17A
GO:0051897	Positive regulation of protein kinase B signaling	10	113	1.21	7.18e-08	7.14388	16.1277	TGFB1,CSF3,GDF15,EGFR,NRG1,AXL,PDGFA,ENG,TNF,CCL3
GO:0002639	Positive regulation of immunoglobulin production	8	53	1.44	7.43e-08	7.12901	27.5084	TGFB1,IL2,IL4,IL5,IL13,XCL1,IL6,IL10
GO:0043491	Protein kinase B signaling	8	53	1.44	7.43e-08	7.12901	27.5084	TGFB1,CCL2,TYRO3,NRG1,AXL,TNF,CCL5,CCL3
GO:0046634	Regulation of alpha-beta T cell activation	10	115	1.2	8.3e-08	7.08092	15.8472	IL2,IL23A,IFNG,IL12B,IL4,IL12A,TNFRSF14,XCL1,AGER,IL2RA
GO:0010818	T cell chemotaxis	6	16	1.84	8.5e-08	7.07058	68.3411	CXCL16,CXCL10,CXCL11,CCL26,CXCL12,CCL3
GO:0002708	Positive regulation of lymphocyte mediated immunity	10	116	1.2	8.91e-08	7.05012	15.7106	TGFB1,IL2,IL23A,IL12B,IL4,IL12A,XCL1,IL6,IL1R1,TNF
GO:0006915	Apoptotic process	24	1041	0.63	1.02e-07	6.9914	4.20157	TNFRSF1A,TGFB1,IL2,IFNG,IL4,TYRO3,IL7,ERBB3,TNFRSF21,TNFRSF11B,AXL,IL12A,TNFRSF10C,IL6R,TNFRSF1B,IL2RA,IGFBP3,EDA2R,CD14,IL6,TNF,IL10,IL17A,FAS
GO:2000503	Positive regulation of natural killer cell chemotaxis	5	6	2.19	1.05e-07	6.97881	151.869	XCL1,CCL7,CCL5,CCL3,CCL4
GO:0048661	Positive regulation of smooth muscle cell proliferation	9	85	1.29	1.12e-07	6.95078	19.2963	TGFB1,PDGFRB,IL13,PDGFB,IL6R,IL6,TNF,IL10,CCL5
GO:0008285	Negative regulation of cell population proliferation	20	713	0.71	1.15e-07	6.9393	5.11201	TGFB1,CCL2,IL2,IFNG,IL12B,IL15,TNFRSF21,IGFBP6,IL12A,CXCL8,ANG,TNFRSF14,COL18A1,XCL1,ENG,IL2RA,IGFBP3,IL6,TNF,IL10
GO:0050678	Regulation of epithelial cell proliferation	15	366	0.88	1.16e-07	6.93554	7.46898	TGFB1,CCL2,IL12B,FGF7,EGFR,CCL11,IL12A,PDGFB,ANG,ENG,CCL26,CXCL12,TNF,CCL24,IL10
GO:0032649	Regulation of interferon-gamma production	10	120	1.19	1.18e-07	6.92812	15.1869	IL2,IL23A,IL12B,AXL,IL12A,XCL1,CD14,IL1R1,TNF,IL10
GO:0002709	Regulation of T cell mediated immunity	9	86	1.28	1.22e-07	6.91364	19.0719	IL23A,IL12B,IL4,IL12A,XCL1,AGER,TNFRSF1B,IL6,IL1R1
GO:0051173	Positive regulation of nitrogen compound metabolic process	43	3166	0.4	1.34e-07	6.8729	2.47519	TNFRSF1A,MIF,TGFB1,HGF,CSF3,IL2,IL23A,IFNG,IL12B,IL4,IL5,GDF15,PDGFRB,IL11,ERBB3,FGF7,EGFR,NRG1,PF4,IL15,CSF2,IL12A,IL13,CXCL10,CSF1,PDGFB,ANG,PLAUR,PDGFA,TNFRSF14,IL6R,ENG,DKK1,AGER,TNFRSF1B,IL6ST,SPP1,IL6,TNF,IL10,CCL5,IL17A,FAS
GO:2000406	Positive regulation of T cell migration	7	35	1.57	1.38e-07	6.86012	36.4486	CXCL13,CXCL10,TNFRSF14,CCL20,XCL1,CXCL12,CCL5
GO:0019222	Regulation of metabolic process	67	6784	0.26	1.58e-07	6.80134	1.79986	TNFRSF1A,MIF,TIMP1,TGFB1,HGF,SERPINE1,CSF3,CCL2,CCL1,CXCL6,IL2,IL23A,IFNG,IL12B,IL4,IL5,GDF15,FST,IL17B,PDGFRB,TIMP2,TYRO3,IL7,IL11,SCARB2,ERBB3,FGF7,IGFBP4,IL9,EGFR,NRG1,PF4,IL15,TNFRSF21,CSF2,AXL,IL16,IL12A,IL13,CXCL10,CXCL8,IL17RA,CSF1,PDGFB,ANG,PLAUR,PDGFA,TNFRSF14,XCL1,IL6R,ENG,DKK1,AGER,TNFRSF1B,IGFBP3,IL6ST,SPP1,EDA2R,CD14,IL6,IL1R1,TNF,IL10,CCL5,CCL3,IL17A,FAS
GO:0051250	Negative regulation of lymphocyte activation	11	166	1.09	1.69e-07	6.77211	12.0763	TGFB1,IL2,IL4,TYRO3,TNFRSF21,AXL,TNFRSF14,XCL1,IL2RA,IL10,MICA
GO:0097190	Apoptotic signaling pathway	14	318	0.91	1.69e-07	6.77211	8.02328	TNFRSF1A,TGFB1,IL2,IFNG,IL4,IL7,ERBB3,IL12A,TNFRSF10C,IL6R,TNFRSF1B,EDA2R,TNF,FAS
GO:0009611	Response to wounding	16	444	0.82	1.85e-07	6.73283	6.56731	TIMP1,TGFB1,LYVE1,PDGFRB,TYRO3,ERBB3,FGF7,NRG1,PF4,AXL,PDGFB,PLAUR,PDGFA,ENG,AGER,IL6
GO:0050871	Positive regulation of B cell activation	9	92	1.26	2.05e-07	6.68825	17.8281	MIF,TGFB1,IL2,IL4,IL5,IL7,IL13,IL6,IL10
GO:0048513	Animal organ development	43	3246	0.39	2.81e-07	6.55129	2.41419	TNFRSF1A,TIMP1,TGFB1,HGF,SERPINE1,CSF3,CCL2,IL2,IFNG,IL12B,IL4,FST,PDGFRB,TYRO3,IL7,IL11,ERBB3,FGF7,IL9,EGFR,NRG1,NBL1,IL15,CSF2,AXL,CCL11,CXCL10,CXCL8,CSF1,PDGFB,ANG,PDGFA,COL18A1,IL6R,ENG,DKK1,TNFRSF1B,SPP1,CXCL12,IL6,TNF,IL10,FLT3LG
GO:0065008	Regulation of biological quality	46	3654	0.37	2.98e-07	6.52578	2.29425	TGFB1,SERPINE1,CSF3,CCL2,CCL1,CCL13,CXCL6,IL2,IFNG,IL4,IL1RN,TYRO3,IL7,IL11,ICAM1,CXCL13,NRG1,PF4,IL15,TNFRSF11B,AXL,CCL11,IL13,CSF1,PDGFB,ANG,PLAUR,PDGFA,ENG,DKK1,AGER,TNFRSF1B,CCL7,IL2RA,CCL26,SPP1,CXCL12,IL6,TNF,CCL24,IL10,CCL5,CCL3,CCL15,IL17A,FAS
GO:0032733	Positive regulation of interleukin-10 production	7	40	1.51	3.05e-07	6.5157	31.8925	HGF,IL23A,IL12B,IL4,IL13,XCL1,IL6
GO:2001237	Negative regulation of extrinsic apoptotic signaling pathway	9	97	1.23	3.1e-07	6.50864	16.9091	HGF,SERPINE1,IL4,IL7,ICAM1,NRG1,PF4,CSF2,TNF
GO:0030098	Lymphocyte differentiation	13	279	0.93	3.27e-07	6.48545	8.49161	TGFB1,IL2,IL12B,IL4,TYRO3,IL7,IL11,IL9,IL15,AXL,IL6R,IL6,IL10
GO:0030888	Regulation of B cell proliferation	8	67	1.34	3.63e-07	6.44009	21.7604	MIF,IL2,IL4,IL5,IL7,TNFRSF21,IL13,IL10
GO:0140131	Positive regulation of lymphocyte chemotaxis	6	22	1.7	3.83e-07	6.4168	49.7026	CXCL13,XCL1,CCL7,CCL5,CCL3,CCL4
GO:0010959	Regulation of metal ion transport	15	405	0.83	4.04e-07	6.39362	6.74974	TGFB1,CCL2,IFNG,PDGFRB,IL16,IL13,CXCL10,CXCL11,PDGFB,CXCL9,XCL1,CXCL12,CCL5,CCL3,CCL4
GO:0031348	Negative regulation of defense response	12	232	0.98	4.23e-07	6.37366	9.42636	TNFRSF1A,HGF,IL2,IL12B,IL4,MICB,TYRO3,IL13,TNFRSF1B,IL2RA,IL10,MICA
GO:0050864	Regulation of B cell activation	10	140	1.12	4.41e-07	6.35556	13.0174	MIF,TGFB1,IL2,IL4,IL5,IL7,TNFRSF21,IL13,IL6,IL10
GO:0051046	Regulation of secretion	18	620	0.73	4.5e-07	6.34679	5.29093	TNFRSF1A,MIF,TGFB1,IFNG,IL12B,IL4,IL11,ERBB3,NRG1,IL12A,IL13,ANG,TNFRSF1B,SPP1,CXCL12,IL6,TNF,CCL5
GO:0030336	Negative regulation of cell migration	13	288	0.92	4.58e-07	6.33913	8.22625	MIF,TIMP1,TGFB1,SERPINE1,CCL2,IL4,CXCL13,NRG1,NBL1,ENG,IGFBP3,CXCL12,TNF
GO:0033135	Regulation of peptidyl-serine phosphorylation	10	143	1.11	5.29e-07	6.27654	12.7443	MIF,TGFB1,HGF,CSF3,IFNG,IL11,EGFR,DKK1,IL6,TNF
GO:0048731	System development	47	3867	0.35	5.46e-07	6.26281	2.215	TNFRSF1A,TIMP1,TGFB1,HGF,SERPINE1,CSF3,CCL2,IL2,IFNG,IL12B,IL4,FST,PDGFRB,TYRO3,IL7,IL11,ERBB3,FGF7,IL9,EGFR,NRG1,NBL1,IL15,TNFRSF21,CSF2,TNFRSF11B,AXL,ALCAM,CXCL8,CSF1,PDGFB,ANG,PDGFA,COL18A1,IL6R,ENG,DKK1,AGER,TNFRSF1B,IL6ST,SPP1,CXCL12,IL6,TNF,IL10,FLT3LG,CCL3
GO:0032667	Regulation of interleukin-23 production	5	10	1.96	6.07e-07	6.21681	91.1215	TGFB1,IFNG,CSF2,IL17RA,IL17A
GO:0070661	Leukocyte proliferation	10	146	1.1	6.31e-07	6.19997	12.4824	TGFB1,IL2,IL23A,IL12B,IL7,IL9,IL15,CSF1,IL2RA,IL10
GO:0042110	T cell activation	13	298	0.9	6.65e-07	6.17718	7.9502	TGFB1,IL2,IL23A,IL12B,IL4,MICB,IL7,ICAM1,IL15,IL6R,IL2RA,IL6,MICA
GO:0050728	Negative regulation of inflammatory response	10	147	1.1	6.67e-07	6.17587	12.3975	TNFRSF1A,HGF,IL2,IL12B,IL4,TYRO3,IL13,TNFRSF1B,IL2RA,IL10
GO:0031334	Positive regulation of protein-containing complex assembly	11	193	1.02	6.88e-07	6.16241	10.3869	TGFB1,CSF3,IFNG,IL5,CXCL13,NRG1,CSF2,CCL11,CCL26,TNF,CCL24
GO:0051043	Regulation of membrane protein ectodomain proteolysis	6	25	1.65	7.07e-07	6.15058	43.7383	TIMP1,IFNG,TIMP2,TNFRSF1B,TNF,IL10
GO:0014066	Regulation of phosphatidylinositol 3-kinase signaling	9	109	1.18	7.56e-07	6.12148	15.0476	HGF,CSF3,PDGFRB,ERBB3,EGFR,PDGFB,PDGFA,TNF,CCL5
GO:0034103	Regulation of tissue remodeling	8	75	1.29	7.74e-07	6.11126	19.4393	TGFB1,IL2,IL23A,IL12B,IL15,TNFRSF11B,SPP1,IL6
GO:2001233	Regulation of apoptotic signaling pathway	14	365	0.85	8.24e-07	6.08407	6.99014	MIF,HGF,SERPINE1,IL4,IL7,ICAM1,IL9,NRG1,PF4,CSF2,PLAUR,CXCL12,TNF,FAS
GO:0032675	Regulation of interleukin-6 production	10	151	1.09	8.28e-07	6.08197	12.0691	HGF,IFNG,IL16,IL17RA,IL6R,AGER,IL6,TNF,IL10,IL17A
GO:0045672	Positive regulation of osteoclast differentiation	6	26	1.63	8.47e-07	6.07212	42.0561	IL23A,IFNG,IL12B,CSF1,TNF,IL17A
GO:0007186	G protein-coupled receptor signaling pathway	24	1174	0.58	8.73e-07	6.05899	3.72558	CCL2,CCL1,CCL13,IL2,PDGFRB,TYRO3,PF4,CCL11,CXCL10,CXCL8,CXCL11,CCL20,CXCL9,XCL1,CCL7,CCL26,CXCL12,CCL24,CCL5,CCL3,CCL16,CCL18,CCL4,CCL15
GO:2000514	Regulation of CD4-positive, alpha-beta T cell activation	8	77	1.28	9.16e-07	6.0381	18.9343	IL2,IL23A,IFNG,IL12B,IL4,XCL1,AGER,IL2RA
GO:0046640	Regulation of alpha-beta T cell proliferation	7	49	1.42	9.88e-07	6.00524	26.0347	IL2,IL23A,IL12B,IL12A,TNFRSF14,XCL1,IL2RA
GO:0043065	Positive regulation of apoptotic process	16	507	0.76	1.01e-06	5.99568	5.75126	TNFRSF1A,TGFB1,CCL2,IFNG,IL12B,PDGFRB,IL12A,TNFRSF10C,TNFRSF1B,IGFBP3,IL6,TNF,IL10,CCL5,CCL3,FAS
GO:0014068	Positive regulation of phosphatidylinositol 3-kinase signaling	8	79	1.27	1.09e-06	5.96257	18.455	HGF,CSF3,PDGFRB,ERBB3,PDGFB,PDGFA,TNF,CCL5
GO:0043406	Positive regulation of MAP kinase activity	9	116	1.15	1.2e-06	5.92082	14.1395	MIF,TGFB1,PDGFRB,EGFR,PDGFB,PDGFA,DKK1,AGER,TNF
GO:0042104	Positive regulation of activated T cell proliferation	6	28	1.6	1.22e-06	5.91364	39.0521	IL2,IL23A,IL12B,IGFBP2,AGER,IL2RA
GO:0010942	Positive regulation of cell death	17	590	0.72	1.25e-06	5.90309	5.25107	TNFRSF1A,TGFB1,CCL2,IFNG,IL12B,PDGFRB,IL12A,TNFRSF10C,DKK1,TNFRSF1B,IGFBP3,IL6,TNF,IL10,CCL5,CCL3,FAS
GO:2000351	Regulation of endothelial cell apoptotic process	7	51	1.4	1.25e-06	5.90309	25.0137	SERPINE1,CCL2,IL4,ICAM1,IL13,TNF,IL10
GO:0050679	Positive regulation of epithelial cell proliferation	11	207	0.99	1.29e-06	5.88941	9.68441	TGFB1,FGF7,EGFR,CCL11,PDGFB,ANG,CCL26,CXCL12,TNF,CCL24,IL10
GO:0009628	Response to abiotic stimulus	23	1107	0.58	1.33e-06	5.87615	3.78644	TNFRSF1A,TIMP1,TGFB1,IL12B,IGFBP2,MICB,PDGFRB,EGFR,CCL11,IL12A,IL13,CXCL10,ANG,PDGFA,CTSS,ENG,AGER,CCL7,CXCL12,CD14,TNF,MICA,FAS
GO:0048662	Negative regulation of smooth muscle cell proliferation	7	53	1.39	1.56e-06	5.80688	24.0698	IFNG,IL12B,IL15,IL12A,ANG,IGFBP3,IL10
GO:0048146	Positive regulation of fibroblast proliferation	7	54	1.38	1.75e-06	5.75696	23.6241	MIF,TGFB1,PDGFRB,EGFR,IL13,PDGFB,PDGFA
GO:0001910	Regulation of leukocyte mediated cytotoxicity	8	86	1.23	1.94e-06	5.7122	16.9528	CXCL6,IL23A,IL12B,ICAM1,IL12A,XCL1,AGER,MICA
GO:0046651	Lymphocyte proliferation	9	124	1.13	1.99e-06	5.70115	13.2273	TGFB1,IL2,IL23A,IL12B,IL7,IL9,IL15,IL2RA,IL10
GO:0090025	Regulation of monocyte chemotaxis	6	31	1.55	2e-06	5.69897	35.2728	SERPINE1,CCL1,NBL1,CXCL10,CXCL12,CCL5
GO:0002460	Adaptive immune response based on somatic recombination of immune receptors built from immunoglobulin superfamily domains	10	169	1.04	2.12e-06	5.67366	10.7836	TGFB1,IL12B,ICAM1,IL9,CXCL13,IL17RA,IL21R,IL6R,IL6,MICA
GO:0002711	Positive regulation of T cell mediated immunity	7	56	1.36	2.16e-06	5.66555	22.7804	IL23A,IL12B,IL4,IL12A,XCL1,IL6,IL1R1
GO:0043269	Regulation of ion transport	18	700	0.68	2.43e-06	5.61439	4.68625	MIF,TGFB1,CCL2,IFNG,PDGFRB,IL16,IL13,CXCL10,CXCL11,PDGFB,CXCL9,XCL1,CTSS,CXCL12,TNF,CCL5,CCL3,CCL4
GO:0007275	Multicellular organism development	48	4209	0.32	2.44e-06	5.61261	2.07832	TNFRSF1A,TIMP1,TGFB1,HGF,SERPINE1,CSF3,CCL2,IL2,IFNG,IL12B,IL4,FST,PDGFRB,TYRO3,IL7,IL11,ERBB3,FGF7,IL9,EGFR,NRG1,NBL1,IL15,TNFRSF21,CSF2,TNFRSF11B,AXL,CCL11,ALCAM,CXCL8,CSF1,PDGFB,ANG,PDGFA,COL18A1,IL6R,ENG,DKK1,AGER,TNFRSF1B,IL6ST,SPP1,CXCL12,IL6,TNF,IL10,FLT3LG,CCL3
GO:0007155	Cell adhesion	21	965	0.6	2.65e-06	5.57675	3.96591	ICAM3,CCL2,IL2,LYVE1,TYRO3,ICAM1,EGFR,NRG1,AXL,CCL11,ALCAM,SELE,COL18A1,ENG,SPP1,CXCL12,TNF,ICAM2,SIGLEC5,CCL5,CCL4
GO:0048856	Anatomical structure development	54	5117	0.29	2.66e-06	5.57512	1.92322	TNFRSF1A,TIMP1,TGFB1,HGF,SERPINE1,CSF3,CCL2,IL2,IFNG,IL12B,IL4,LYVE1,FST,PDGFRB,TYRO3,IL7,IL11,ICAM1,ERBB3,FGF7,IL9,EGFR,IGFBP1,CXCL13,NRG1,NBL1,IL15,TNFRSF21,CSF2,TNFRSF11B,AXL,CCL11,CXCL10,ALCAM,CXCL8,CSF1,PDGFB,ANG,PDGFA,COL18A1,IL6R,ENG,DKK1,AGER,TNFRSF1B,IL6ST,SPP1,CXCL12,EDA2R,IL6,TNF,IL10,FLT3LG,CCL3
GO:0090280	Positive regulation of calcium ion import	5	15	1.79	2.71e-06	5.56703	60.7477	CCL2,PDGFRB,PDGFB,CXCL12,CCL3
GO:0018108	Peptidyl-tyrosine phosphorylation	10	176	1.02	2.97e-06	5.52724	10.3547	IL2,IL4,IL5,PDGFRB,TYRO3,ERBB3,EGFR,IL15,AXL,PDGFB
GO:0045765	Regulation of angiogenesis	12	288	0.88	3.56e-06	5.44855	7.59346	HGF,SERPINE1,CXCL13,PF4,CCL11,CXCL10,CXCL8,ENG,IL6,TNF,CCL24,IL10
GO:0007162	Negative regulation of cell adhesion	12	289	0.88	3.68e-06	5.43415	7.56718	TGFB1,SERPINE1,IL2,IL4,IL1RN,ERBB3,TNFRSF21,TNFRSF14,XCL1,IL2RA,CXCL12,IL10
GO:0007167	Enzyme-linked receptor protein signaling pathway	17	641	0.69	3.75e-06	5.42597	4.83328	TGFB1,HGF,GDF15,FST,PDGFRB,TYRO3,ERBB3,FGF7,EGFR,IGFBP1,NRG1,AXL,CSF1,PDGFB,PDGFA,ENG,IL6ST
GO:1903530	Regulation of secretion by cell	16	564	0.72	3.85e-06	5.41454	5.17001	TNFRSF1A,MIF,TGFB1,IFNG,IL12B,IL4,IL11,IL12A,IL13,ANG,TNFRSF1B,SPP1,CXCL12,IL6,TNF,CCL5
GO:0001938	Positive regulation of endothelial cell proliferation	8	96	1.19	4.07e-06	5.39041	15.1869	FGF7,CCL11,PDGFB,ANG,CCL26,CXCL12,CCL24,IL10
GO:0034112	Positive regulation of homotypic cell-cell adhesion	5	17	1.73	4.45e-06	5.35164	53.6009	PLAUR,IL6R,IL6ST,IL6,CCL5
GO:0007169	Transmembrane receptor protein tyrosine kinase signaling pathway	14	425	0.78	4.53e-06	5.3439	6.0033	TGFB1,HGF,GDF15,PDGFRB,TYRO3,ERBB3,FGF7,EGFR,IGFBP1,NRG1,AXL,CSF1,PDGFB,PDGFA
GO:0032755	Positive regulation of interleukin-6 production	8	98	1.18	4.68e-06	5.32975	14.877	IFNG,IL16,IL17RA,IL6R,AGER,IL6,TNF,IL17A
GO:0032655	Regulation of interleukin-12 production	7	64	1.3	4.75e-06	5.32331	19.9328	IL23A,IFNG,IL12B,IL16,AGER,IL10,IL17A
GO:0002831	Regulation of response to biotic stimulus	13	361	0.82	4.95e-06	5.30539	6.56277	MIF,CXCL6,IL23A,IL12B,IL4,MICB,TYRO3,IL15,IL12A,CD14,MICA,CCL5,IL17A
GO:1903038	Negative regulation of leukocyte cell-cell adhesion	9	140	1.07	4.97e-06	5.30364	11.7156	TGFB1,IL2,IL4,TNFRSF21,TNFRSF14,XCL1,IL2RA,CXCL12,IL10
GO:0030101	Natural killer cell activation	7	65	1.3	5.2e-06	5.284	19.6262	IL2RB,IL2,IL12B,TYRO3,IL15,AXL,IL21R
GO:0031100	Animal organ regeneration	7	67	1.28	6.27e-06	5.20273	19.0403	TGFB1,HGF,AXL,CXCL12,IL6,TNF,IL10
GO:0031663	Lipopolysaccharide-mediated signaling pathway	6	39	1.45	6.3e-06	5.20066	28.0374	TGFB1,CCL2,CD14,TNF,CCL5,CCL3
GO:0022408	Negative regulation of cell-cell adhesion	10	194	0.98	6.74e-06	5.17134	9.39397	TGFB1,IL2,IL4,IL1RN,TNFRSF21,TNFRSF14,XCL1,IL2RA,CXCL12,IL10
GO:0030154	Cell differentiation	42	3507	0.34	7.04e-06	5.15243	2.18255	TGFB1,HGF,CSF3,CCL2,IL2,IFNG,IL12B,IL4,FST,PDGFRB,TYRO3,IL7,IL11,ICAM1,ERBB3,FGF7,IL9,EGFR,NRG1,NBL1,IL15,TNFRSF21,CSF2,AXL,ALCAM,CSF1,PDGFB,ANG,COL18A1,IL6R,ENG,DKK1,AGER,IGFBP3,IL6ST,SPP1,CXCL12,EDA2R,IL6,TNF,IL10,CCL3
GO:0002691	Regulation of cellular extravasation	6	40	1.44	7.15e-06	5.14569	27.3364	LYVE1,ICAM1,SELE,AGER,CXCL12,IL1R1
GO:1904035	Regulation of epithelial cell apoptotic process	8	106	1.14	8.02e-06	5.09583	13.7542	SERPINE1,CCL2,IL4,ICAM1,IL13,IL6,TNF,IL10
GO:0045596	Negative regulation of cell differentiation	17	685	0.66	8.96e-06	5.04769	4.52282	TGFB1,IL2,IFNG,IL4,FST,EGFR,PF4,TNFRSF11B,CCL11,IL13,CXCL10,PDGFB,DKK1,SPP1,IL6,TNF,CCL3
GO:0001959	Regulation of cytokine-mediated signaling pathway	9	152	1.04	9.38e-06	5.0278	10.7907	TNFRSF1A,IL1RN,IL7,AXL,CSF1,IL6ST,IL6,IL1R1,CCL5
GO:0032735	Positive regulation of interleukin-12 production	6	43	1.41	1.03e-05	4.98716	25.4293	IL23A,IFNG,IL12B,IL16,AGER,IL17A
GO:0033138	Positive regulation of peptidyl-serine phosphorylation	8	110	1.13	1.03e-05	4.98716	13.254	MIF,TGFB1,CSF3,IFNG,IL11,EGFR,IL6,TNF
GO:0032732	Positive regulation of interleukin-1 production	7	73	1.25	1.04e-05	4.98297	17.4754	IFNG,IL16,AGER,IL6,TNF,CCL3,IL17A
GO:0010536	Positive regulation of activation of Janus kinase activity	4	7	2.02	1.06e-05	4.97469	104.139	IL23A,IL12B,IL6R,CCL5
GO:0032747	Positive regulation of interleukin-23 production	4	7	2.02	1.06e-05	4.97469	104.139	IFNG,CSF2,IL17RA,IL17A
GO:0032502	Developmental process	56	5657	0.26	1.1e-05	4.95861	1.80407	TNFRSF1A,TIMP1,TGFB1,HGF,SERPINE1,CSF3,CCL2,IL2,IFNG,IL12B,IL4,IGFBP2,LYVE1,FST,PDGFRB,TYRO3,IL7,IL11,ICAM1,ERBB3,FGF7,IL9,EGFR,IGFBP1,CXCL13,NRG1,NBL1,IL15,TNFRSF21,CSF2,TNFRSF11B,AXL,CCL11,CXCL10,ALCAM,CXCL8,CSF1,PDGFB,ANG,PDGFA,COL18A1,IL6R,ENG,DKK1,AGER,TNFRSF1B,IGFBP3,IL6ST,SPP1,CXCL12,EDA2R,IL6,TNF,IL10,FLT3LG,CCL3
GO:0032652	Regulation of interleukin-1 production	8	113	1.12	1.23e-05	4.91009	12.9022	IFNG,IL16,AGER,IL6,TNF,IL10,CCL3,IL17A
GO:0031323	Regulation of cellular metabolic process	56	5681	0.26	1.28e-05	4.89279	1.79645	TNFRSF1A,MIF,TIMP1,TGFB1,HGF,CSF3,IL2,IL23A,IFNG,IL12B,IL4,IL5,GDF15,FST,PDGFRB,TIMP2,TYRO3,IL7,IL11,SCARB2,ERBB3,FGF7,IGFBP4,IL9,EGFR,NRG1,PF4,IL15,CSF2,AXL,IL12A,IL13,CXCL10,CXCL8,CSF1,PDGFB,ANG,PLAUR,PDGFA,TNFRSF14,XCL1,IL6R,ENG,DKK1,AGER,TNFRSF1B,IGFBP3,IL6ST,SPP1,EDA2R,IL6,TNF,IL10,CCL5,IL17A,FAS
GO:0030890	Positive regulation of B cell proliferation	6	45	1.39	1.3e-05	4.88606	24.2991	MIF,IL2,IL4,IL5,IL7,IL13
GO:0032814	Regulation of natural killer cell activation	6	46	1.38	1.45e-05	4.83863	23.7708	IL23A,IL12B,IL15,AXL,IL12A,MICA
GO:0045582	Positive regulation of T cell differentiation	8	116	1.1	1.47e-05	4.83268	12.5685	TGFB1,IL2,IL23A,IFNG,IL12B,IL4,IL7,IL2RA
GO:0043567	Regulation of insulin-like growth factor receptor signaling pathway	5	23	1.6	1.5e-05	4.82391	39.618	IGFBP2,IGFBP4,IGFBP1,IGFBP6,IGFBP3
GO:0090026	Positive regulation of monocyte chemotaxis	5	23	1.6	1.5e-05	4.82391	39.618	SERPINE1,CCL1,CXCL10,CXCL12,CCL5
GO:0032729	Positive regulation of interferon-gamma production	7	78	1.22	1.54e-05	4.81248	16.3551	IL2,IL23A,IL12B,IL12A,CD14,IL1R1,TNF
GO:0060693	Regulation of branching involved in salivary gland morphogenesis	4	8	1.96	1.54e-05	4.81248	91.1215	HGF,FGF7,PDGFA,TNF
GO:0042060	Wound healing	12	336	0.82	1.58e-05	4.80134	6.50868	TIMP1,TGFB1,PDGFRB,TYRO3,ERBB3,NRG1,PF4,AXL,PLAUR,PDGFA,ENG,IL6
GO:1900017	Positive regulation of cytokine production involved in inflammatory response	5	24	1.58	1.78e-05	4.74958	37.9673	IL17B,IL17RA,IL6,TNF,IL17A
GO:0000165	MAPK cascade	10	219	0.92	1.83e-05	4.73755	8.3216	TGFB1,CCL2,IGFBP4,EGFR,NRG1,CCL11,IGFBP3,TNF,CCL5,CCL3
GO:1901215	Negative regulation of neuron death	10	219	0.92	1.83e-05	4.73755	8.3216	CSF3,CCL2,TYRO3,ERBB3,AXL,IL13,CSF1,TNFRSF1B,IL6ST,IL10
GO:0002698	Negative regulation of immune effector process	8	123	1.08	2.17e-05	4.66354	11.8532	TGFB1,IL2,IL4,AXL,XCL1,TNF,IL10,MICA
GO:0050673	Epithelial cell proliferation	9	170	0.99	2.17e-05	4.66354	9.64816	TGFB1,HGF,FST,FGF7,IGFBP4,EGFR,IGFBP3,IL6,TNF
GO:0009892	Negative regulation of metabolic process	37	2982	0.36	2.21e-05	4.65561	2.26123	MIF,TIMP1,TGFB1,HGF,SERPINE1,IL2,IL23A,IFNG,IL12B,IL4,FST,TIMP2,IL9,EGFR,NRG1,PF4,IL15,TNFRSF21,CSF2,AXL,IL12A,IL13,CXCL8,PDGFB,ANG,PLAUR,PDGFA,XCL1,IL6R,ENG,DKK1,AGER,IGFBP3,IL6,TNF,IL10,CCL3
GO:0071902	Positive regulation of protein serine/threonine kinase activity	10	226	0.91	2.37e-05	4.62525	8.06385	MIF,TGFB1,IFNG,PDGFRB,EGFR,PDGFB,PDGFA,DKK1,AGER,TNF
GO:0007259	Receptor signaling pathway via JAK-STAT	6	51	1.34	2.43e-05	4.61439	21.4404	CCL2,IL2,IFNG,IL15,CSF2,IFNL2
GO:0071622	Regulation of granulocyte chemotaxis	6	52	1.33	2.69e-05	4.57025	21.028	IL23A,IL4,CXCL8,CSF1,XCL1,CCL5
GO:2000027	Regulation of animal organ morphogenesis	8	127	1.06	2.7e-05	4.56864	11.4799	TGFB1,HGF,FGF7,TNFRSF11B,CSF1,PDGFA,DKK1,TNF
GO:0051093	Negative regulation of developmental process	19	933	0.57	2.85e-05	4.54516	3.71127	TGFB1,SERPINE1,IL2,IFNG,IL4,GDF15,FST,EGFR,PF4,TNFRSF11B,CCL11,IL13,CXCL10,PDGFB,DKK1,SPP1,IL6,TNF,CCL3
GO:0098586	Cellular response to virus	7	87	1.17	2.94e-05	4.53165	14.6632	TGFB1,IFNG,IL12A,CXCL10,IFNL2,IL6,CCL5
GO:0002676	Regulation of chronic inflammatory response	4	10	1.87	2.96e-05	4.52871	72.8972	IL4,TNF,IL10,CCL5
GO:0050868	Negative regulation of T cell activation	8	129	1.06	2.98e-05	4.52578	11.3019	TGFB1,IL2,IL4,TNFRSF21,TNFRSF14,XCL1,IL2RA,IL10
GO:0010605	Negative regulation of macromolecule metabolic process	35	2760	0.37	3.02e-05	4.51999	2.31105	MIF,TIMP1,TGFB1,HGF,SERPINE1,IL2,IL23A,IFNG,IL12B,IL4,FST,TIMP2,IL9,EGFR,NRG1,PF4,TNFRSF21,CSF2,AXL,IL12A,IL13,CXCL8,PDGFB,ANG,PLAUR,XCL1,IL6R,ENG,DKK1,AGER,IGFBP3,IL6,TNF,IL10,CCL3
GO:0045580	Regulation of T cell differentiation	9	178	0.97	3.02e-05	4.51999	9.21453	TGFB1,IL2,IL23A,IFNG,IL12B,IL4,IL7,IL15,IL2RA
GO:0010469	Regulation of signaling receptor activity	9	179	0.97	3.15e-05	4.50169	9.16306	SERPINE1,CCL2,IFNG,FST,IL1RN,DKK1,TNF,IL10,CCL5
GO:0040008	Regulation of growth	16	671	0.64	3.21e-05	4.49349	4.34559	TGFB1,IL2,IFNG,IGFBP2,GDF15,IL7,IGFBP4,IL9,EGFR,IGFBP1,NRG1,CXCL16,CSF1,IGFBP3,SPP1,CXCL12
GO:0032816	Positive regulation of natural killer cell activation	5	28	1.52	3.32e-05	4.47886	32.5434	IL23A,IL12B,IL15,AXL,IL12A
GO:0001776	Leukocyte homeostasis	7	90	1.16	3.56e-05	4.44855	14.1745	TGFB1,CXCL6,AXL,CSF1,IL2RA,IL6,FAS
GO:0050672	Negative regulation of lymphocyte proliferation	7	91	1.15	3.81e-05	4.41908	14.0187	TGFB1,IL2,TNFRSF21,TNFRSF14,XCL1,IL2RA,IL10
GO:0002573	Myeloid leukocyte differentiation	8	134	1.04	3.83e-05	4.4168	10.8802	TGFB1,CSF3,IFNG,IL4,IL15,CSF2,CSF1,TNF
GO:0033209	Tumor necrosis factor-mediated signaling pathway	6	56	1.3	3.87e-05	4.41229	19.526	TNFRSF1A,TNFRSF14,TNFRSF1B,EDA2R,TNF,FAS
GO:0034105	Positive regulation of tissue remodeling	4	11	1.83	3.9e-05	4.40894	66.2702	IL2,IL23A,IL12B,IL15
GO:0050777	Negative regulation of immune response	9	185	0.95	4.01e-05	4.39686	8.86588	TGFB1,IL2,IL12B,IL4,TYRO3,TNFRSF14,XCL1,IL10,MICA
GO:0043030	Regulation of macrophage activation	6	58	1.28	4.62e-05	4.33536	18.8527	MIF,IL4,IL13,IL6,IL10,CCL3
GO:0001774	Microglial cell activation	5	31	1.47	5.08e-05	4.29414	29.394	IFNG,IL4,IL13,AGER,TNF
GO:2000352	Negative regulation of endothelial cell apoptotic process	5	31	1.47	5.08e-05	4.29414	29.394	SERPINE1,IL4,ICAM1,IL13,IL10
GO:0006874	Cellular calcium ion homeostasis	9	193	0.93	5.53e-05	4.25727	8.49838	TGFB1,CCL1,CCL13,CCL11,CCL7,CXCL12,CCL5,CCL3,CCL15
GO:0050829	Defense response to Gram-negative bacterium	7	97	1.12	5.55e-05	4.25571	13.1516	SERPINE1,IL23A,IL12B,TNFRSF14,IL6R,IL6,IL17A
GO:0032731	Positive regulation of interleukin-1 beta production	6	61	1.26	6e-05	4.22185	17.9255	IFNG,AGER,IL6,TNF,CCL3,IL17A
GO:0042116	Macrophage activation	6	62	1.25	6.54e-05	4.18442	17.6364	IFNG,IL4,CSF2,IL13,AGER,TNF
GO:0002544	Chronic inflammatory response	4	13	1.75	6.57e-05	4.18243	56.0748	CXCL13,CCL11,TNF,IL10
GO:0032819	Positive regulation of natural killer cell proliferation	4	13	1.75	6.57e-05	4.18243	56.0748	IL23A,IL12B,IL15,IL12A
GO:0036230	Granulocyte activation	5	33	1.45	6.58e-05	4.18177	27.6126	CXCL6,IL15,CXCL8,CCL5,CCL3
GO:0044403	Biological process involved in symbiotic interaction	10	257	0.86	6.68e-05	4.17522	7.09117	TYRO3,ICAM1,SCARB2,EGFR,PF4,AXL,TNFRSF14,CCL5,CCL3,CCL4
GO:0150077	Regulation of neuroinflammatory response	5	34	1.43	7.44e-05	4.12843	26.8004	IL4,TNFRSF1B,IL6,TNF,CCL3
GO:0071495	Cellular response to endogenous stimulus	20	1103	0.52	7.58e-05	4.12033	3.3045	TGFB1,CCL2,IGFBP2,GDF15,FST,PDGFRB,ICAM1,FGF7,EGFR,IGFBP1,CXCL13,CXCL8,PDGFB,PDGFA,XCL1,CTSS,ENG,AGER,TNF,CCL5
GO:0002889	Regulation of immunoglobulin mediated immune response	6	64	1.24	7.59e-05	4.11976	17.0853	TGFB1,IL2,IL4,XCL1,TNF,IL10
GO:0060627	Regulation of vesicle-mediated transport	14	551	0.67	7.59e-05	4.11976	4.63049	IL2RB,TGFB1,SERPINE1,CCL2,IFNG,IL4,NRG1,IL15,AXL,IL13,SELE,DKK1,CD14,TNF
GO:0014910	Regulation of smooth muscle cell migration	6	65	1.23	8.19e-05	4.08672	16.8224	SERPINE1,PDGFRB,PDGFB,PDGFA,IGFBP3,CCL5
GO:0050930	Induction of positive chemotaxis	4	14	1.72	8.19e-05	4.08672	52.0694	IL16,CXCL8,AGER,CXCL12
GO:1905330	Regulation of morphogenesis of an epithelium	6	65	1.23	8.19e-05	4.08672	16.8224	TGFB1,HGF,FGF7,CXCL10,PDGFA,TNF
GO:0022612	Gland morphogenesis	7	104	1.09	8.26e-05	4.08302	12.2664	TGFB1,FGF7,EGFR,CCL11,CSF1,IL6,TNF
GO:0002719	Negative regulation of cytokine production involved in immune response	5	35	1.42	8.28e-05	4.08197	26.0347	TGFB1,AXL,XCL1,TNF,IL10
GO:0032965	Regulation of collagen biosynthetic process	5	36	1.41	9.37e-05	4.02826	25.3115	TGFB1,PDGFRB,IL6R,ENG,IL6
GO:2001240	Negative regulation of extrinsic apoptotic signaling pathway in absence of ligand	5	36	1.41	9.37e-05	4.02826	25.3115	IL7,NRG1,PF4,CSF2,TNF
GO:1901224	Positive regulation of NIK/NF-kappaB signaling	6	67	1.22	9.48e-05	4.02319	16.3203	IL23A,IL12B,EGFR,AGER,CD14,TNF
GO:0031099	Regeneration	8	154	0.98	9.55e-05	4.02	9.46717	TGFB1,HGF,IGFBP1,AXL,CXCL12,IL6,TNF,IL10
GO:0032700	Negative regulation of interleukin-17 production	4	15	1.69	0.0001	4	48.5981	TGFB1,IFNG,IL12B,IL12A
GO:0035793	Positive regulation of metanephric mesenchymal cell migration by platelet-derived growth factor receptor-beta signaling pathway	3	3	2.27	0.0001	4	182.243	PDGFRB,PDGFB,PDGFA
GO:0043254	Regulation of protein-containing complex assembly	12	413	0.73	0.00011	3.95861	5.2952	TGFB1,CSF3,IFNG,IL5,CXCL13,NRG1,CSF2,CCL11,DKK1,CCL26,TNF,CCL24
GO:0002724	Regulation of T cell cytokine production	5	38	1.38	0.00012	3.92082	23.9793	IL4,XCL1,TNFRSF1B,IL6,IL1R1
GO:0009612	Response to mechanical stimulus	9	214	0.89	0.00012	3.92082	7.66442	TNFRSF1A,TGFB1,IGFBP2,IL13,CXCL10,ENG,CXCL12,TNF,FAS
GO:0001914	Regulation of T cell mediated cytotoxicity	5	39	1.37	0.00013	3.88606	23.3645	IL23A,IL12B,IL12A,XCL1,AGER
GO:0009725	Response to hormone	16	762	0.59	0.00014	3.85387	3.82662	TIMP1,TGFB1,IGFBP2,IL1RN,PDGFRB,TIMP2,IGFBP1,TNFRSF11B,ANG,CTSS,ENG,SPP1,CXCL12,IL6,TNF,IL10
GO:0042098	T cell proliferation	6	72	1.19	0.00014	3.85387	15.1869	TGFB1,IL2,IL23A,IL12B,IL15,IL2RA
GO:0051048	Negative regulation of secretion	8	164	0.95	0.00014	3.85387	8.8899	TNFRSF1A,IL12B,IL11,ERBB3,NRG1,IL12A,TNFRSF1B,TNF
GO:0010819	Regulation of T cell chemotaxis	4	17	1.64	0.00015	3.82391	42.8807	CXCL13,CXCL10,XCL1,CCL5
GO:0014070	Response to organic cyclic compound	17	861	0.56	0.00015	3.82391	3.59829	TGFB1,CCL2,IGFBP2,IL1RN,PDGFRB,EGFR,IL15,CXCL10,PDGFB,PDGFA,ENG,SPP1,IL6,TNF,IL10,CCL5,CCL3
GO:0032501	Multicellular organismal process	58	6490	0.22	0.00017	3.76955	1.62867	TNFRSF1A,TIMP1,TGFB1,HGF,SERPINE1,CSF3,CCL2,IL2,IL23A,IFNG,IL12B,IL4,IGFBP2,GDF15,FST,PDGFRB,TYRO3,IL7,IL11,SCARB2,ERBB3,FGF7,IL9,EGFR,CXCL13,NRG1,NBL1,PF4,IL15,TNFRSF21,CSF2,TNFRSF11B,AXL,CCL11,CXCL10,ALCAM,CXCL8,CSF1,PDGFB,ANG,PLAUR,PDGFA,COL18A1,IL6R,ENG,DKK1,AGER,TNFRSF1B,IGFBP3,IL6ST,SPP1,CXCL12,IL6,TNF,IL10,FLT3LG,CCL3,IL17A
GO:0042130	Negative regulation of T cell proliferation	6	75	1.17	0.00017	3.76955	14.5794	TGFB1,TNFRSF21,TNFRSF14,XCL1,IL2RA,IL10
GO:0002693	Positive regulation of cellular extravasation	4	18	1.61	0.00018	3.74473	40.4984	LYVE1,ICAM1,AGER,IL1R1
GO:0002891	Positive regulation of immunoglobulin mediated immune response	5	42	1.34	0.00018	3.74473	21.6956	TGFB1,IL2,IL4,XCL1,TNF
GO:0050850	Positive regulation of calcium-mediated signaling	5	42	1.34	0.00018	3.74473	21.6956	ERBB3,NRG1,TNF,CCL3,CCL4
GO:0001937	Negative regulation of endothelial cell proliferation	5	43	1.33	0.00019	3.72125	21.191	CCL2,IL12B,IL12A,ENG,TNF
GO:0007568	Aging	8	172	0.93	0.00019	3.72125	8.47642	TIMP1,TGFB1,IGFBP2,PDGFRB,IGFBP1,IL15,TNFRSF1B,IL10
GO:0030217	T cell differentiation	8	171	0.94	0.00019	3.72125	8.52599	TGFB1,IL2,IL12B,IL4,IL7,IL15,IL6R,IL6
GO:0051281	Positive regulation of release of sequestered calcium ion into cytosol	5	43	1.33	0.00019	3.72125	21.191	IL13,CXCL10,CXCL11,CXCL9,XCL1
GO:1904064	Positive regulation of cation transmembrane transport	8	171	0.94	0.00019	3.72125	8.52599	CCL2,IFNG,IL13,CXCL10,CXCL11,CXCL9,XCL1,CTSS
GO:0002827	Positive regulation of T-helper 1 type immune response	4	19	1.59	0.00021	3.67778	38.3669	IL23A,IL12B,XCL1,IL1R1
GO:0035556	Intracellular signal transduction	23	1518	0.45	0.00021	3.67778	2.76126	TNFRSF1A,MIF,TGFB1,CCL2,PDGFRB,TYRO3,ERBB3,IGFBP4,EGFR,NRG1,AXL,CCL11,CXCL8,CSF1,PDGFB,SELE,CCL20,TNFRSF1B,IGFBP3,EDA2R,TNF,CCL5,CCL3
GO:0042592	Homeostatic process	22	1406	0.46	0.00021	3.67778	2.8516	TGFB1,CCL2,CCL1,CCL13,CXCL6,TYRO3,IL7,ICAM1,AXL,CCL11,CSF1,ANG,AGER,CCL7,IL2RA,CXCL12,IL6,CCL5,CCL3,CCL15,IL17A,FAS
GO:0050691	Regulation of defense response to virus by host	5	45	1.31	0.00023	3.63827	20.2492	IL23A,IL12B,IL4,MICB,IL15
GO:0051960	Regulation of nervous system development	12	447	0.69	0.00023	3.63827	4.89243	TGFB1,HGF,IFNG,TNFRSF21,CCL11,DKK1,TNFRSF1B,IL6ST,SPP1,CXCL12,IL6,TNF
GO:0002720	Positive regulation of cytokine production involved in immune response	6	81	1.13	0.00024	3.61979	13.4995	MIF,IL4,TNFRSF14,XCL1,IL6,IL1R1
GO:0080090	Regulation of primary metabolic process	54	5899	0.23	0.00024	3.61979	1.66827	TNFRSF1A,MIF,TIMP1,TGFB1,HGF,SERPINE1,CSF3,IL2,IL23A,IFNG,IL12B,IL4,IL5,GDF15,FST,PDGFRB,TIMP2,IL7,IL11,SCARB2,ERBB3,FGF7,IGFBP4,IL9,EGFR,NRG1,PF4,IL15,CSF2,IL12A,IL13,CXCL10,CSF1,PDGFB,ANG,PLAUR,PDGFA,TNFRSF14,XCL1,IL6R,ENG,DKK1,AGER,TNFRSF1B,IGFBP3,IL6ST,SPP1,EDA2R,IL6,TNF,IL10,CCL5,IL17A,FAS
GO:0002252	Immune effector process	11	375	0.73	0.00025	3.60206	5.34579	IL2,IFNG,IL12B,IL4,ICAM1,IL9,IL21R,IL6R,IL6,MICA,CCL3
GO:0045346	Regulation of MHC class II biosynthetic process	4	20	1.57	0.00025	3.60206	36.4486	IFNG,IL4,PF4,IL10
GO:2000319	Regulation of T-helper 17 cell differentiation	4	20	1.57	0.00025	3.60206	36.4486	IL2,IL23A,IL12B,IL4
GO:0019725	Cellular homeostasis	14	628	0.61	0.00029	3.5376	4.06274	TGFB1,CCL2,CCL1,CCL13,TYRO3,ICAM1,CCL11,AGER,CCL7,CXCL12,IL6,CCL5,CCL3,CCL15
GO:0032693	Negative regulation of interleukin-10 production	4	21	1.54	0.00029	3.5376	34.713	IL23A,IL12B,TNFRSF21,AGER
GO:0051279	Regulation of release of sequestered calcium ion into cytosol	6	84	1.12	0.00029	3.5376	13.0174	TGFB1,IL13,CXCL10,CXCL11,CXCL9,XCL1
GO:1901739	Regulation of myoblast fusion	4	21	1.54	0.00029	3.5376	34.713	IL4,GDF15,CXCL10,CXCL9
GO:0050830	Defense response to Gram-positive bacterium	7	130	1.0	0.0003	3.52288	9.81308	IL12A,ANG,TNFRSF14,IL6R,IL6,TNF,IL17A
GO:0051282	Regulation of sequestering of calcium ion	7	130	1.0	0.0003	3.52288	9.81308	TGFB1,IL13,CXCL10,CXCL11,CXCL9,XCL1,CCL3
GO:0032677	Regulation of interleukin-8 production	6	86	1.11	0.00033	3.48149	12.7146	SERPINE1,IL6R,CD14,IL6,TNF,IL10
GO:0042063	Gliogenesis	9	248	0.82	0.00033	3.48149	6.61366	TGFB1,CCL2,IFNG,ERBB3,NRG1,CSF1,AGER,TNF,CCL3
GO:0050708	Regulation of protein secretion	9	250	0.82	0.00035	3.45593	6.56075	TGFB1,IFNG,IL12B,IL12A,IL13,ANG,IL6,TNF,CCL5
GO:0002366	Leukocyte activation involved in immune response	8	190	0.89	0.00037	3.4318	7.67339	IL2,IFNG,IL12B,IL4,ICAM1,IL6R,IL6,CCL3
GO:0006468	Protein phosphorylation	15	736	0.57	0.00038	3.42022	3.71419	TGFB1,CCL2,IL2,IL4,IL5,PDGFRB,TYRO3,ERBB3,EGFR,IL15,CSF2,AXL,CCL11,PDGFB,IGFBP3
GO:0060688	Regulation of morphogenesis of a branching structure	5	51	1.26	0.00039	3.40894	17.867	TGFB1,HGF,FGF7,PDGFA,TNF
GO:0051248	Negative regulation of protein metabolic process	18	1038	0.5	0.00041	3.38722	3.16028	MIF,TIMP1,TGFB1,HGF,SERPINE1,IL2,IFNG,TIMP2,IL9,EGFR,NRG1,ANG,PLAUR,ENG,DKK1,IGFBP3,TNF,IL10
GO:0010543	Regulation of platelet activation	5	53	1.24	0.00046	3.33724	17.1927	PDGFB,PDGFA,IL6R,IL6ST,IL6
GO:0034114	Regulation of heterotypic cell-cell adhesion	4	24	1.49	0.00046	3.33724	30.3738	IL1RN,AGER,TNF,IL10
GO:0045927	Positive regulation of growth	9	259	0.81	0.00046	3.33724	6.33277	IL2,IL7,IL9,EGFR,IGFBP1,NRG1,CXCL16,CSF1,CXCL12
GO:0043370	Regulation of CD4-positive, alpha-beta T cell differentiation	5	54	1.23	0.0005	3.30103	16.8744	IL2,IL23A,IFNG,IL12B,IL4
GO:0030099	Myeloid cell differentiation	9	263	0.8	0.00051	3.29243	6.23645	TGFB1,CSF3,IFNG,IL4,IL11,IL15,CSF2,CSF1,TNF
GO:0009653	Anatomical structure morphogenesis	28	2229	0.36	0.00053	3.27572	2.28928	TGFB1,HGF,SERPINE1,CCL2,LYVE1,FST,PDGFRB,TYRO3,IL7,FGF7,EGFR,CXCL13,NRG1,NBL1,AXL,CCL11,ALCAM,CXCL8,CSF1,ANG,PDGFA,COL18A1,ENG,DKK1,CXCL12,IL6,TNF,IL10
GO:0051171	Regulation of nitrogen compound metabolic process	52	5734	0.22	0.00053	3.27572	1.65271	TNFRSF1A,MIF,TIMP1,TGFB1,HGF,SERPINE1,CSF3,IL2,IL23A,IFNG,IL12B,IL4,IL5,GDF15,FST,PDGFRB,TIMP2,IL7,IL11,ERBB3,FGF7,IL9,EGFR,NRG1,PF4,IL15,CSF2,IL12A,IL13,CXCL10,CSF1,PDGFB,ANG,PLAUR,PDGFA,TNFRSF14,XCL1,IL6R,ENG,DKK1,AGER,TNFRSF1B,IGFBP3,IL6ST,SPP1,EDA2R,IL6,TNF,IL10,CCL5,IL17A,FAS
GO:0010518	Positive regulation of phospholipase activity	5	55	1.22	0.00054	3.26761	16.5675	PDGFRB,EGFR,SELE,ANG,CCL5
GO:0010573	Vascular endothelial growth factor production	3	7	1.9	0.00054	3.26761	78.1041	IL6R,IL6,TNF
GO:2000106	Regulation of leukocyte apoptotic process	6	95	1.07	0.00054	3.26761	11.5101	MIF,IL2,AXL,CXCL12,IL10,CCL5
GO:0032147	Activation of protein kinase activity	8	203	0.86	0.00057	3.24413	7.18199	TGFB1,IL4,ERBB3,EGFR,NRG1,PDGFB,ANG,CCL5
GO:2000107	Negative regulation of leukocyte apoptotic process	5	56	1.22	0.00058	3.23657	16.2717	MIF,IL2,AXL,CXCL12,CCL5
GO:0002726	Positive regulation of T cell cytokine production	4	26	1.45	0.00059	3.22915	28.0374	IL4,XCL1,IL6,IL1R1
GO:1903798	Regulation of miRNA maturation	4	26	1.45	0.00059	3.22915	28.0374	TGFB1,EGFR,IL6,TNF
GO:0044089	Positive regulation of cellular component biogenesis	12	500	0.65	0.00062	3.20761	4.37383	TGFB1,CSF3,IFNG,IL5,CXCL13,NRG1,CSF2,CCL11,CCL26,TNF,CCL24,IL17A
GO:0007435	Salivary gland morphogenesis	4	27	1.44	0.00066	3.18046	26.999	TGFB1,FGF7,EGFR,TNF
GO:0051045	Negative regulation of membrane protein ectodomain proteolysis	3	8	1.84	0.00072	3.14267	68.3411	TIMP1,TIMP2,IL10
GO:2000659	Regulation of interleukin-1-mediated signaling pathway	3	8	1.84	0.00072	3.14267	68.3411	IL1RN,IL6,IL1R1
GO:0001558	Regulation of cell growth	11	428	0.68	0.00075	3.12494	4.68382	TGFB1,IL2,IGFBP4,IL9,EGFR,IGFBP1,NRG1,CXCL16,IGFBP3,SPP1,CXCL12
GO:0001916	Positive regulation of T cell mediated cytotoxicity	4	28	1.42	0.00075	3.12494	26.0347	IL23A,IL12B,IL12A,XCL1
GO:0033280	Response to vitamin D	4	28	1.42	0.00075	3.12494	26.0347	TGFB1,IL15,CXCL10,SPP1
GO:0071624	Positive regulation of granulocyte chemotaxis	4	28	1.42	0.00075	3.12494	26.0347	IL23A,IL4,CXCL8,XCL1
GO:0090288	Negative regulation of cellular response to growth factor stimulus	6	103	1.03	0.0008	3.09691	10.6161	IL12B,IL4,CXCL13,NBL1,IL12A,DKK1
GO:0009887	Animal organ morphogenesis	17	997	0.5	0.00084	3.07572	3.10745	TGFB1,SERPINE1,CCL2,FST,PDGFRB,IL7,FGF7,EGFR,NRG1,NBL1,CCL11,CSF1,PDGFA,COL18A1,ENG,IL6,TNF
GO:0030225	Macrophage differentiation	4	29	1.4	0.00084	3.07572	25.137	IFNG,IL15,CSF2,CSF1
GO:0042119	Neutrophil activation	4	29	1.4	0.00084	3.07572	25.137	CXCL6,IL15,CXCL8,CCL5
GO:0043523	Regulation of neuron apoptotic process	8	216	0.83	0.00084	3.07572	6.74974	CCL2,TYRO3,ERBB3,AXL,IL6ST,TNF,IL10,CCL3
GO:0046641	Positive regulation of alpha-beta T cell proliferation	4	29	1.4	0.00084	3.07572	25.137	IL23A,IL12B,IL12A,XCL1
GO:0050764	Regulation of phagocytosis	6	104	1.03	0.00084	3.07572	10.514	IL2RB,TGFB1,CCL2,IFNG,IL15,TNF
GO:0048608	Reproductive structure development	11	436	0.67	0.00086	3.0655	4.59787	FST,PDGFRB,TYRO3,EGFR,CSF2,AXL,PDGFB,ANG,PDGFA,SPP1,IL10
GO:2000553	Positive regulation of T-helper 2 cell cytokine production	3	9	1.79	0.00092	3.03621	60.7477	IL4,XCL1,IL6
GO:0097421	Liver regeneration	4	30	1.39	0.00093	3.03152	24.2991	TGFB1,IL6,TNF,IL10
GO:1904994	Regulation of leukocyte adhesion to vascular endothelial cell	4	30	1.39	0.00093	3.03152	24.2991	SELE,CXCL12,IL6,TNF
GO:0010557	Positive regulation of macromolecule biosynthetic process	25	1935	0.38	0.00099	3.00436	2.35456	TNFRSF1A,TGFB1,HGF,CSF3,CCL2,IL2,IL23A,IFNG,IL4,IL5,PDGFRB,IL11,FGF7,EGFR,PF4,IL15,CXCL10,PDGFB,ENG,SPP1,IL6,TNF,IL10,CCL5,IL17A
GO:0031343	Positive regulation of cell killing	5	64	1.16	0.001	3	14.2377	IL23A,IFNG,IL12B,IL12A,XCL1
GO:0061098	Positive regulation of protein tyrosine kinase activity	5	64	1.16	0.001	3	14.2377	ERBB3,EGFR,NRG1,PDGFB,CCL5
GO:1903034	Regulation of response to wounding	7	162	0.9	0.001	3	7.8747	SERPINE1,PDGFB,PLAUR,PDGFA,SPP1,TNF,IL10
GO:0009891	Positive regulation of biosynthetic process	26	2080	0.36	0.0011	2.95861	2.27804	TNFRSF1A,TGFB1,HGF,CSF3,CCL2,IL2,IL23A,IFNG,IL4,IL5,PDGFRB,IL11,FGF7,EGFR,PF4,IL15,CXCL10,CXCL8,PDGFB,ENG,SPP1,IL6,TNF,IL10,CCL5,IL17A
GO:0014015	Positive regulation of gliogenesis	5	66	1.14	0.0011	2.95861	13.8063	TGFB1,TNFRSF1B,IL6ST,IL6,TNF
GO:0032526	Response to retinoic acid	6	111	1.0	0.0011	2.95861	9.85097	IGFBP2,MICB,PDGFRB,PDGFA,DKK1,TNF
GO:0021885	Forebrain cell migration	5	67	1.14	0.0012	2.92082	13.6002	TYRO3,EGFR,NRG1,AXL,CXCL12
GO:0030307	Positive regulation of cell growth	7	166	0.89	0.0012	2.92082	7.68495	IL2,IL9,EGFR,IGFBP1,NRG1,CXCL16,CXCL12
GO:0031960	Response to corticosteroid	7	167	0.89	0.0012	2.92082	7.63893	TGFB1,IGFBP2,IL1RN,ENG,IL6,TNF,IL10
GO:0045766	Positive regulation of angiogenesis	7	166	0.89	0.0012	2.92082	7.68495	HGF,SERPINE1,CCL11,CXCL8,ENG,CCL24,IL10
GO:0051142	Positive regulation of NK T cell proliferation	3	10	1.74	0.0012	2.92082	54.6729	IL23A,IL12B,IL12A
GO:2000272	Negative regulation of signaling receptor activity	5	67	1.14	0.0012	2.92082	13.6002	FST,IL1RN,DKK1,TNF,CCL5
GO:0044092	Negative regulation of molecular function	18	1143	0.46	0.0013	2.88606	2.86997	TIMP1,HGF,SERPINE1,IFNG,FST,IL1RN,TIMP2,IL7,IL9,IL13,PDGFB,PLAUR,XCL1,ENG,DKK1,TNF,IL10,CCL5
GO:0051054	Positive regulation of DNA metabolic process	9	304	0.74	0.0014	2.85387	5.39535	TGFB1,HGF,IL2,IL4,PDGFRB,EGFR,PDGFB,IL6,TNF
GO:0071803	Positive regulation of podosome assembly	3	11	1.7	0.0014	2.85387	49.7026	IL5,CSF2,TNF
GO:1903054	Negative regulation of extracellular matrix organization	3	11	1.7	0.0014	2.85387	49.7026	TNFRSF1A,TGFB1,TNFRSF1B
GO:0046635	Positive regulation of alpha-beta T cell activation	5	71	1.11	0.0015	2.82391	12.834	IL23A,IFNG,IL12B,IL12A,XCL1
GO:1902624	Positive regulation of neutrophil migration	4	35	1.32	0.0015	2.82391	20.8278	IL23A,CXCL8,XCL1,IL1R1
GO:0016032	Viral process	8	242	0.78	0.0017	2.76955	6.02456	CCL2,CCL1,TYRO3,ICAM1,SCARB2,EGFR,AXL,TNFRSF14
GO:0019058	Viral life cycle	7	178	0.86	0.0017	2.76955	7.16686	CCL2,TYRO3,ICAM1,SCARB2,EGFR,AXL,TNFRSF14
GO:0032355	Response to estradiol	6	121	0.96	0.0017	2.76955	9.03684	TGFB1,IGFBP2,PDGFRB,EGFR,PDGFA,IL10
GO:0090287	Regulation of cellular response to growth factor stimulus	9	314	0.72	0.0017	2.76955	5.22353	TGFB1,IL12B,IL4,FST,CXCL13,NBL1,IL12A,ENG,DKK1
GO:0097192	Extrinsic apoptotic signaling pathway in absence of ligand	4	36	1.31	0.0017	2.76955	20.2492	IL2,IL4,ERBB3,FAS
GO:0034393	Positive regulation of smooth muscle cell apoptotic process	3	12	1.66	0.0018	2.74473	45.5607	IFNG,IL12B,IL12A
GO:0042093	T-helper cell differentiation	4	37	1.3	0.0018	2.74473	19.7019	IL12B,IL4,IL6R,IL6
GO:0044057	Regulation of system process	12	567	0.59	0.0018	2.74473	3.85699	TNFRSF1A,HGF,IL2,TNFRSF21,PDGFB,AGER,TNFRSF1B,IL6ST,SPP1,TNF,IL10,CCL3
GO:0045685	Regulation of glial cell differentiation	5	74	1.09	0.0018	2.74473	12.3137	TGFB1,TNFRSF21,TNFRSF1B,IL6ST,IL6
GO:0070482	Response to oxygen levels	9	318	0.72	0.0018	2.74473	5.15782	TGFB1,PDGFRB,ANG,PDGFA,ENG,AGER,CXCL12,TNF,FAS
GO:1901731	Positive regulation of platelet aggregation	3	12	1.66	0.0018	2.74473	45.5607	IL6R,IL6ST,IL6
GO:1903800	Positive regulation of miRNA maturation	3	12	1.66	0.0018	2.74473	45.5607	TGFB1,EGFR,IL6
GO:0050766	Positive regulation of phagocytosis	5	75	1.09	0.0019	2.72125	12.1495	IL2RB,CCL2,IFNG,IL15,TNF
GO:0071260	Cellular response to mechanical stimulus	5	75	1.09	0.0019	2.72125	12.1495	TNFRSF1A,TGFB1,IL13,ENG,FAS
GO:0002286	T cell activation involved in immune response	5	76	1.08	0.002	2.69897	11.9897	IL12B,IL4,ICAM1,IL6R,IL6
GO:0002437	Inflammatory response to antigenic stimulus	4	38	1.29	0.002	2.69897	19.1835	IL1RN,IL2RA,TNF,IL10
GO:0045191	Regulation of isotype switching	4	38	1.29	0.002	2.69897	19.1835	TGFB1,IL2,IL4,IL10
GO:0097028	Dendritic cell differentiation	4	38	1.29	0.002	2.69897	19.1835	TGFB1,IL4,CSF2,AXL
GO:0031328	Positive regulation of cellular biosynthetic process	25	2041	0.35	0.0021	2.67778	2.23228	TNFRSF1A,TGFB1,HGF,CSF3,IL2,IL23A,IFNG,IL4,IL5,PDGFRB,IL11,FGF7,EGFR,PF4,IL15,CXCL10,CXCL8,PDGFB,ENG,SPP1,IL6,TNF,IL10,CCL5,IL17A
GO:0045471	Response to ethanol	6	126	0.94	0.0021	2.67778	8.67824	CSF3,IL2,IL13,CCL7,CD14,TNF
GO:0045661	Regulation of myoblast differentiation	5	77	1.08	0.0021	2.67778	11.834	TGFB1,CXCL10,CXCL9,IGFBP3,TNF
GO:0048246	Macrophage chemotaxis	3	13	1.63	0.0021	2.67778	42.0561	CCL2,CCL5,CCL3
GO:0051607	Defense response to virus	8	252	0.77	0.0021	2.67778	5.78549	IL23A,IFNG,IL12B,CXCL10,IFNL2,CXCL9,IL6,MICA
GO:0097305	Response to alcohol	8	252	0.77	0.0021	2.67778	5.78549	TGFB1,CSF3,IL2,IL13,CCL7,CD14,TNF,CCL3
GO:0097398	Cellular response to interleukin-17	3	13	1.63	0.0021	2.67778	42.0561	CXCL10,IL17RA,IL17A
GO:1902947	Regulation of tau-protein kinase activity	3	13	1.63	0.0021	2.67778	42.0561	HGF,IFNG,DKK1
GO:0010863	Positive regulation of phospholipase C activity	4	40	1.27	0.0023	2.63827	18.2243	PDGFRB,EGFR,SELE,ANG
GO:0035295	Tube development	15	880	0.5	0.0023	2.63827	3.10641	TGFB1,SERPINE1,CCL2,PDGFRB,FGF7,EGFR,CCL11,CXCL8,CSF1,ANG,PDGFA,COL18A1,ENG,IL6ST,TNF
GO:0048872	Homeostasis of number of cells	8	256	0.76	0.0023	2.63827	5.69509	TGFB1,CXCL6,IL7,AXL,CSF1,IL2RA,IL6,FAS
GO:0001942	Hair follicle development	5	80	1.06	0.0024	2.61979	11.3902	FST,FGF7,EGFR,PDGFA,DKK1
GO:0032872	Regulation of stress-activated MAPK cascade	7	189	0.83	0.0024	2.61979	6.74974	HGF,EGFR,IGFBP6,AGER,EDA2R,TNF,FAS
GO:0002251	Organ or tissue specific immune response	4	41	1.25	0.0025	2.60206	17.7798	IL4,IFNL2,IL6R,IL6
GO:0070102	interleukin-6-mediated signaling pathway	3	14	1.6	0.0025	2.60206	39.0521	IL6R,IL6ST,IL6
GO:0072538	T-helper 17 type immune response	3	14	1.6	0.0025	2.60206	39.0521	IL17RA,IL6R,IL6
GO:2000516	Positive regulation of CD4-positive, alpha-beta T cell activation	4	41	1.25	0.0025	2.60206	17.7798	IL23A,IFNG,IL12B,XCL1
GO:0031952	Regulation of protein autophosphorylation	4	42	1.24	0.0027	2.56864	17.3565	NRG1,PDGFB,PDGFA,ENG
GO:0048732	Gland development	10	419	0.64	0.0027	2.56864	4.34947	TGFB1,HGF,FGF7,EGFR,NRG1,CCL11,CSF1,IL6,TNF,IL10
GO:0060284	Regulation of cell development	11	506	0.6	0.0027	2.56864	3.9618	TNFRSF1A,TGFB1,IFNG,IL5,CCL11,TNFRSF1B,IL6ST,SPP1,CXCL12,IL6,TNF
GO:0060964	Regulation of miRNA-mediated gene silencing	4	42	1.24	0.0027	2.56864	17.3565	TGFB1,EGFR,IL6,TNF
GO:0034116	Positive regulation of heterotypic cell-cell adhesion	3	15	1.57	0.0029	2.5376	36.4486	AGER,TNF,IL10
GO:0043922	Negative regulation by host of viral transcription	3	15	1.57	0.0029	2.5376	36.4486	CCL5,CCL3,CCL4
GO:0044344	Cellular response to fibroblast growth factor stimulus	5	84	1.04	0.0029	2.5376	10.8478	CCL2,FGF7,CXCL13,CXCL8,CCL5
GO:0045123	Cellular extravasation	4	43	1.23	0.0029	2.5376	16.9528	CCL2,ICAM1,SELE,TNF
GO:0045348	Positive regulation of MHC class II biosynthetic process	3	15	1.57	0.0029	2.5376	36.4486	IFNG,IL4,IL10
GO:0045579	Positive regulation of B cell differentiation	3	15	1.57	0.0029	2.5376	36.4486	IL2,IL7,IL10
GO:0045936	Negative regulation of phosphate metabolic process	10	424	0.64	0.0029	2.5376	4.29818	TGFB1,HGF,IL2,IFNG,PDGFB,PDGFA,ENG,DKK1,IGFBP3,TNF
GO:0150078	Positive regulation of neuroinflammatory response	3	15	1.57	0.0029	2.5376	36.4486	IL6,TNF,CCL3
GO:0051091	Positive regulation of DNA-binding transcription factor activity	8	267	0.74	0.003	2.52288	5.46046	TGFB1,CSF3,IL5,AGER,EDA2R,IL6,TNF,IL10
GO:1903035	Negative regulation of response to wounding	5	85	1.03	0.003	2.52288	10.7202	SERPINE1,PDGFB,PDGFA,SPP1,TNF
GO:1905521	Regulation of macrophage migration	4	44	1.22	0.0031	2.50864	16.5675	MIF,CSF1,CCL5,CCL3
GO:0050680	Negative regulation of epithelial cell proliferation	6	139	0.9	0.0032	2.49485	7.8666	TGFB1,CCL2,IL12B,IL12A,ENG,TNF
GO:0001780	Neutrophil homeostasis	3	16	1.54	0.0033	2.48149	34.1706	AXL,CSF1,IL6
GO:0010820	Positive regulation of T cell chemotaxis	3	16	1.54	0.0033	2.48149	34.1706	CXCL13,XCL1,CCL5
GO:0045651	Positive regulation of macrophage differentiation	3	16	1.54	0.0033	2.48149	34.1706	TGFB1,PF4,CSF1
GO:0071887	Leukocyte apoptotic process	4	45	1.21	0.0033	2.48149	16.1994	TNFRSF21,IL2RA,IL6,FAS
GO:1901741	Positive regulation of myoblast fusion	3	16	1.54	0.0033	2.48149	34.1706	IL4,GDF15,CXCL9
GO:1903799	Negative regulation of miRNA maturation	3	16	1.54	0.0033	2.48149	34.1706	TGFB1,IL6,TNF
GO:0055082	Cellular chemical homeostasis	11	523	0.59	0.0035	2.45593	3.83303	TGFB1,CCL1,CCL13,ICAM1,CCL11,AGER,CCL7,CXCL12,CCL5,CCL3,CCL15
GO:0046636	Negative regulation of alpha-beta T cell activation	4	46	1.2	0.0036	2.4437	15.8472	IL2,IL4,TNFRSF14,XCL1
GO:0001779	Natural killer cell differentiation	3	17	1.51	0.0038	2.42022	32.1605	TYRO3,IL15,AXL
GO:0048143	Astrocyte activation	3	17	1.51	0.0038	2.42022	32.1605	IFNG,AGER,TNF
GO:0051044	Positive regulation of membrane protein ectodomain proteolysis	3	17	1.51	0.0038	2.42022	32.1605	IFNG,TNFRSF1B,TNF
GO:0051384	Response to glucocorticoid	6	144	0.88	0.0038	2.42022	7.59346	TGFB1,IGFBP2,IL1RN,IL6,TNF,IL10
GO:2001267	Regulation of cysteine-type endopeptidase activity involved in apoptotic signaling pathway	3	17	1.51	0.0038	2.42022	32.1605	IL9,PLAUR,FAS
GO:0031644	Regulation of nervous system process	6	145	0.88	0.0039	2.40894	7.54109	HGF,TNFRSF21,TNFRSF1B,TNF,IL10,CCL3
GO:0002384	Hepatic immune response	2	2	2.27	0.004	2.39794	182.243	IL6R,IL6
GO:0009314	Response to radiation	10	444	0.62	0.004	2.39794	4.10457	TIMP1,TGFB1,IL12B,EGFR,CCL11,IL12A,CXCL10,CCL7,CXCL12,TNF
GO:0010512	Negative regulation of phosphatidylinositol biosynthetic process	2	2	2.27	0.004	2.39794	182.243	PDGFB,PDGFA
GO:0030100	Regulation of endocytosis	7	209	0.79	0.004	2.39794	6.10383	SERPINE1,IL4,NRG1,AXL,SELE,DKK1,CD14
GO:0051402	Neuron apoptotic process	5	91	1.0	0.004	2.39794	10.0134	TYRO3,ERBB3,TNFRSF21,AXL,FAS
GO:0060557	Positive regulation of vitamin D biosynthetic process	2	2	2.27	0.004	2.39794	182.243	IFNG,TNF
GO:0002443	Leukocyte mediated immunity	7	211	0.79	0.0041	2.38722	6.04598	ICAM1,IL9,IL21R,IL6R,IL6,MICA,CCL3
GO:0007584	Response to nutrient	6	147	0.88	0.0041	2.38722	7.43849	TGFB1,IGFBP2,IL15,TNFRSF11B,CXCL10,SPP1
GO:0031641	Regulation of myelination	4	48	1.19	0.0041	2.38722	15.1869	HGF,TNFRSF21,TNFRSF1B,TNF
GO:0051781	Positive regulation of cell division	5	92	1.0	0.0041	2.38722	9.90451	TGFB1,FGF7,PPBP,PDGFB,PDGFA
GO:1902895	Positive regulation of miRNA transcription	4	48	1.19	0.0041	2.38722	15.1869	TGFB1,PDGFB,TNF,IL10
GO:1903532	Positive regulation of secretion by cell	8	282	0.72	0.0041	2.38722	5.17001	MIF,TGFB1,IFNG,IL4,IL13,ANG,SPP1,CXCL12
GO:0002673	Regulation of acute inflammatory response	4	49	1.18	0.0043	2.36653	14.877	IL4,IL6ST,IL6,TNF
GO:0002686	Negative regulation of leukocyte migration	4	49	1.18	0.0043	2.36653	14.877	MIF,CCL2,NBL1,CXCL12
GO:0010744	Positive regulation of macrophage derived foam cell differentiation	3	18	1.49	0.0043	2.36653	30.3738	PF4,CSF2,CSF1
GO:0038128	ERBB2 signaling pathway	3	18	1.49	0.0043	2.36653	30.3738	ERBB3,EGFR,NRG1
GO:0042481	Regulation of odontogenesis	3	18	1.49	0.0043	2.36653	30.3738	TGFB1,TNFRSF11B,CSF1
GO:0048545	Response to steroid hormone	8	285	0.71	0.0043	2.36653	5.11559	TGFB1,IGFBP2,IL1RN,ENG,SPP1,IL6,TNF,IL10
GO:0051961	Negative regulation of nervous system development	6	148	0.87	0.0043	2.36653	7.38823	TGFB1,CCL11,DKK1,SPP1,IL6,TNF
GO:0001890	Placenta development	6	149	0.87	0.0044	2.35655	7.33864	EGFR,CSF2,PDGFB,ANG,SPP1,IL10
GO:0030856	Regulation of epithelial cell differentiation	6	149	0.87	0.0044	2.35655	7.33864	TNFRSF1A,SERPINE1,IFNG,FST,IL13,TNF
GO:0048568	Embryonic organ development	10	454	0.61	0.0046	2.33724	4.01416	TGFB1,EGFR,CSF2,CXCL8,PDGFB,PDGFA,ENG,TNF,IL10,FLT3LG
GO:0050767	Regulation of neurogenesis	9	368	0.65	0.0046	2.33724	4.45703	TGFB1,IFNG,CCL11,TNFRSF1B,IL6ST,SPP1,CXCL12,IL6,TNF
GO:1900221	Regulation of amyloid-beta clearance	3	19	1.46	0.0048	2.31876	28.7752	IFNG,IL4,TNF
GO:0043524	Negative regulation of neuron apoptotic process	6	153	0.86	0.005	2.30103	7.14678	CCL2,TYRO3,ERBB3,AXL,IL6ST,IL10
GO:0046631	Alpha-beta T cell activation	5	97	0.98	0.0051	2.29243	9.39397	IL12B,IL4,IL15,IL6R,IL6
GO:0032768	Regulation of monooxygenase activity	4	52	1.15	0.0052	2.284	14.0187	IFNG,EGFR,ENG,TNF
GO:0008360	Regulation of cell shape	6	155	0.85	0.0053	2.27572	7.05457	CCL2,CCL13,CCL11,CCL7,CCL24,CCL3
GO:0009408	Response to heat	5	98	0.97	0.0053	2.27572	9.29811	MICB,CXCL10,CXCL12,CD14,MICA
GO:0002689	Negative regulation of leukocyte chemotaxis	3	20	1.44	0.0055	2.25964	27.3364	MIF,CCL2,NBL1
GO:0030838	Positive regulation of actin filament polymerization	4	53	1.14	0.0055	2.25964	13.7542	CSF3,CCL11,CCL26,CCL24
GO:0031645	Negative regulation of nervous system process	3	20	1.44	0.0055	2.25964	27.3364	TNFRSF21,TNF,IL10
GO:0032674	Regulation of interleukin-5 production	3	20	1.44	0.0055	2.25964	27.3364	IL9,TNFRSF21,IL17RA
GO:0045807	Positive regulation of endocytosis	5	99	0.97	0.0055	2.25964	9.20419	SERPINE1,IL4,AXL,SELE,CD14
GO:1904062	Regulation of cation transmembrane transport	9	378	0.64	0.0055	2.25964	4.33912	TGFB1,CCL2,IFNG,IL13,CXCL10,CXCL11,CXCL9,XCL1,CTSS
GO:0048771	Tissue remodeling	5	101	0.96	0.0059	2.22915	9.02193	TIMP1,TGFB1,IL23A,IL7,AXL
GO:0050769	Positive regulation of neurogenesis	7	227	0.75	0.006	2.22185	5.61983	TGFB1,IFNG,TNFRSF1B,IL6ST,CXCL12,IL6,TNF
GO:0002439	Chronic inflammatory response to antigenic stimulus	2	3	2.09	0.0061	2.21467	121.495	TNF,IL10
GO:0002874	Regulation of chronic inflammatory response to antigenic stimulus	2	3	2.09	0.0061	2.21467	121.495	TNF,IL10
GO:0010720	Positive regulation of cell development	8	304	0.69	0.0061	2.21467	4.79587	TGFB1,IFNG,IL5,TNFRSF1B,IL6ST,CXCL12,IL6,TNF
GO:0032656	Regulation of interleukin-13 production	3	21	1.42	0.0061	2.21467	26.0347	IL4,TNFRSF21,IL17RA
GO:0043011	Myeloid dendritic cell differentiation	3	21	1.42	0.0061	2.21467	26.0347	TGFB1,IL4,CSF2
GO:0046013	Regulation of T cell homeostatic proliferation	2	3	2.09	0.0061	2.21467	121.495	IL2,IL2RA
GO:0051341	Regulation of oxidoreductase activity	5	102	0.96	0.0061	2.21467	8.93348	IFNG,EGFR,IL13,ENG,TNF
GO:0060559	Positive regulation of calcidiol 1-monooxygenase activity	2	3	2.09	0.0061	2.21467	121.495	IFNG,TNF
GO:0060665	Regulation of branching involved in salivary gland morphogenesis by mesenchymal-epithelial signaling	2	3	2.09	0.0061	2.21467	121.495	HGF,FGF7
GO:0072223	Metanephric glomerular mesangium development	2	3	2.09	0.0061	2.21467	121.495	PDGFRB,PDGFB
GO:1900100	Positive regulation of plasma cell differentiation	2	3	2.09	0.0061	2.21467	121.495	IL2,IL10
GO:1903660	Negative regulation of complement-dependent cytotoxicity	2	3	2.09	0.0061	2.21467	121.495	IL4,IL13
GO:0010632	Regulation of epithelial cell migration	7	229	0.75	0.0062	2.20761	5.57075	TGFB1,IFNG,IL4,FGF7,CXCL13,PDGFB,TNF
GO:0061138	Morphogenesis of a branching epithelium	6	162	0.83	0.0063	2.20066	6.74974	TGFB1,FGF7,CCL11,CSF1,ENG,IL10
GO:0007159	Leukocyte cell-cell adhesion	4	56	1.12	0.0065	2.18709	13.0174	ICAM1,SELE,TNF,CCL5
GO:0035239	Tube morphogenesis	12	669	0.52	0.0065	2.18709	3.26893	TGFB1,SERPINE1,CCL2,PDGFRB,EGFR,CCL11,CXCL8,CSF1,ANG,PDGFA,COL18A1,ENG
GO:1903053	Regulation of extracellular matrix organization	4	56	1.12	0.0065	2.18709	13.0174	TNFRSF1A,TGFB1,TNFRSF1B,IL6
GO:0002902	Regulation of B cell apoptotic process	3	22	1.4	0.0067	2.17393	24.8513	MIF,IL2,IL10
GO:0060444	Branching involved in mammary gland duct morphogenesis	3	22	1.4	0.0067	2.17393	24.8513	TGFB1,CCL11,CSF1
GO:0001961	Positive regulation of cytokine-mediated signaling pathway	4	57	1.11	0.0069	2.16115	12.789	IL7,AXL,CSF1,IL1R1
GO:0045591	Positive regulation of regulatory T cell differentiation	3	23	1.38	0.0075	2.12494	23.7708	TGFB1,IL2,IFNG
GO:0048468	Cell development	21	1719	0.35	0.0075	2.12494	2.22635	TGFB1,IFNG,PDGFRB,TYRO3,ICAM1,NRG1,NBL1,IL15,TNFRSF21,AXL,ALCAM,PDGFB,ANG,COL18A1,ENG,DKK1,AGER,IL6ST,CXCL12,IL6,TNF
GO:0070886	Positive regulation of calcineurin-NFAT signaling cascade	3	23	1.38	0.0075	2.12494	23.7708	ERBB3,NRG1,TNF
GO:1904996	Positive regulation of leukocyte adhesion to vascular endothelial cell	3	23	1.38	0.0075	2.12494	23.7708	SELE,IL6,TNF
GO:0009888	Tissue development	21	1723	0.35	0.0077	2.11351	2.22119	TIMP1,TGFB1,HGF,FST,PDGFRB,ICAM1,ERBB3,FGF7,EGFR,NRG1,CCL11,CSF1,PDGFB,PDGFA,COL18A1,ENG,DKK1,IL6ST,SPP1,EDA2R,IL10
GO:0010951	Negative regulation of endopeptidase activity	7	240	0.73	0.0079	2.10237	5.31542	TIMP1,HGF,SERPINE1,TIMP2,IL9,PLAUR,TNF
GO:0048259	Regulation of receptor-mediated endocytosis	5	109	0.93	0.0079	2.10237	8.35977	SERPINE1,IL4,NRG1,SELE,DKK1
GO:0009991	Response to extracellular stimulus	10	492	0.57	0.008	2.09691	3.70413	TGFB1,IGFBP2,GDF15,IL15,TNFRSF11B,AXL,CXCL10,SPP1,TNF,FAS
GO:0002360	T cell lineage commitment	3	24	1.36	0.0083	2.08092	22.7804	IL7,IL6R,IL6
GO:0072359	Circulatory system development	14	901	0.46	0.0083	2.08092	2.83174	TNFRSF1A,TGFB1,SERPINE1,CCL2,PDGFRB,ERBB3,NRG1,CXCL8,PDGFB,ANG,PDGFA,COL18A1,ENG,TNFRSF1B
GO:2000561	Regulation of CD4-positive, alpha-beta T cell proliferation	3	24	1.36	0.0083	2.08092	22.7804	IL2,XCL1,IL2RA
GO:0050922	Negative regulation of chemotaxis	4	61	1.08	0.0085	2.07058	11.9504	MIF,CCL2,CXCL13,NBL1
GO:0003332	Negative regulation of extracellular matrix constituent secretion	2	4	1.96	0.0086	2.0655	91.1215	TNFRSF1A,TNFRSF1B
GO:0038133	ERBB2-ERBB3 signaling pathway	2	4	1.96	0.0086	2.0655	91.1215	ERBB3,NRG1
GO:0060763	Mammary duct terminal end bud growth	2	4	1.96	0.0086	2.0655	91.1215	CCL11,CSF1
GO:2000330	Positive regulation of T-helper 17 cell lineage commitment	2	4	1.96	0.0086	2.0655	91.1215	IL23A,IL12B
GO:2000418	Positive regulation of eosinophil migration	2	4	1.96	0.0086	2.0655	91.1215	IL4,CCL24
GO:0042177	Negative regulation of protein catabolic process	5	112	0.91	0.0087	2.06048	8.13585	TIMP1,TIMP2,EGFR,NRG1,IL10
GO:0001525	Angiogenesis	8	325	0.66	0.0089	2.05061	4.48598	SERPINE1,CCL2,PDGFRB,CXCL8,ANG,PDGFA,COL18A1,ENG
GO:0002820	Negative regulation of adaptive immune response	4	62	1.07	0.0089	2.05061	11.7576	IL2,IL4,TNFRSF14,XCL1
GO:0038127	ERBB signaling pathway	4	62	1.07	0.0089	2.05061	11.7576	TGFB1,ERBB3,EGFR,NRG1
GO:0050832	Defense response to fungus	4	62	1.07	0.0089	2.05061	11.7576	TGFB1,IL17RA,ANG,IL17A
GO:0060393	Regulation of pathway-restricted SMAD protein phosphorylation	4	62	1.07	0.0089	2.05061	11.7576	TGFB1,GDF15,ENG,DKK1
GO:0090023	Positive regulation of neutrophil chemotaxis	3	25	1.34	0.009	2.04576	21.8692	IL23A,CXCL8,XCL1
GO:1903523	Negative regulation of blood circulation	3	25	1.34	0.009	2.04576	21.8692	IL2,AGER,TNF
GO:0021782	Glial cell development	5	114	0.91	0.0092	2.03621	7.99311	TGFB1,IFNG,NRG1,AGER,TNF
GO:0034765	Regulation of ion transmembrane transport	10	504	0.56	0.0092	2.03621	3.61593	TGFB1,CCL2,IFNG,IL13,CXCL10,CXCL11,CXCL9,XCL1,CTSS,TNF
GO:0001568	Blood vessel development	10	505	0.56	0.0093	2.03152	3.60877	TGFB1,SERPINE1,CCL2,PDGFRB,CXCL8,PDGFB,ANG,PDGFA,COL18A1,ENG
GO:0052548	Regulation of endopeptidase activity	9	414	0.6	0.0094	2.02687	3.9618	TIMP1,HGF,SERPINE1,TIMP2,IL9,PLAUR,AGER,TNF,FAS
GO:0010638	Positive regulation of organelle organization	10	508	0.56	0.0097	2.01323	3.58746	CSF3,IL5,PDGFRB,CSF2,CCL11,PDGFB,PLAUR,CCL26,TNF,CCL24
GO:0071407	Cellular response to organic cyclic compound	10	508	0.56	0.0097	2.01323	3.58746	TGFB1,CCL2,EGFR,IL15,PDGFB,SPP1,TNF,IL10,CCL5,CCL3
GO:0031954	Positive regulation of protein autophosphorylation	3	26	1.33	0.0098	2.00877	21.028	NRG1,PDGFB,PDGFA
GO:0032967	Positive regulation of collagen biosynthetic process	3	26	1.33	0.0098	2.00877	21.028	TGFB1,PDGFRB,ENG
GO:0060828	Regulation of canonical Wnt signaling pathway	7	251	0.71	0.0098	2.00877	5.08247	TGFB1,IGFBP2,IGFBP4,EGFR,IGFBP1,IGFBP6,DKK1
GO:0070228	Regulation of lymphocyte apoptotic process	4	64	1.06	0.0098	2.00877	11.3902	MIF,IL2,IL10,CCL5
GO:0048514	Blood vessel morphogenesis	9	419	0.6	0.0101	1.99568	3.91453	TGFB1,SERPINE1,CCL2,PDGFRB,CXCL8,ANG,PDGFA,COL18A1,ENG
GO:0032757	Positive regulation of interleukin-8 production	4	65	1.05	0.0102	1.9914	11.215	SERPINE1,CD14,IL6,TNF
GO:0002675	Positive regulation of acute inflammatory response	3	27	1.31	0.0108	1.96658	20.2492	IL6ST,IL6,TNF
GO:0042832	Defense response to protozoan	3	27	1.31	0.0108	1.96658	20.2492	IL12B,PF4,IL10
GO:0043032	Positive regulation of macrophage activation	3	27	1.31	0.0108	1.96658	20.2492	IL13,IL10,CCL3
GO:1902993	Positive regulation of amyloid precursor protein catabolic process	3	27	1.31	0.0108	1.96658	20.2492	IFNG,AGER,TNF
GO:1905207	Regulation of cardiocyte differentiation	3	27	1.31	0.0108	1.96658	20.2492	TGFB1,EGFR,DKK1
GO:1905523	Positive regulation of macrophage migration	3	27	1.31	0.0108	1.96658	20.2492	CSF1,CCL5,CCL3
GO:0002248	Connective tissue replacement involved in inflammatory response wound healing	2	5	1.87	0.0113	1.94692	72.8972	TIMP1,TGFB1
GO:0002677	Negative regulation of chronic inflammatory response	2	5	1.87	0.0113	1.94692	72.8972	IL4,IL10
GO:0010660	Regulation of muscle cell apoptotic process	4	67	1.04	0.0113	1.94692	10.8802	IFNG,IL12B,NRG1,IL12A
GO:0045861	Negative regulation of proteolysis	8	339	0.64	0.0113	1.94692	4.30072	TIMP1,HGF,SERPINE1,TIMP2,IL9,PLAUR,TNF,IL10
GO:0061044	Negative regulation of vascular wound healing	2	5	1.87	0.0113	1.94692	72.8972	SERPINE1,TNF
GO:1902339	Positive regulation of apoptotic process involved in morphogenesis	2	5	1.87	0.0113	1.94692	72.8972	TNFRSF1A,TNFRSF1B
GO:2000340	Positive regulation of chemokine (C-X-C motif) ligand 1 production	2	5	1.87	0.0113	1.94692	72.8972	IL17RA,IL17A
GO:2000660	Negative regulation of interleukin-1-mediated signaling pathway	2	5	1.87	0.0113	1.94692	72.8972	IL1RN,IL6
GO:0010633	Negative regulation of epithelial cell migration	4	68	1.03	0.0116	1.93554	10.7202	TGFB1,IL4,CXCL13,TNF
GO:0031342	Negative regulation of cell killing	3	28	1.3	0.0116	1.93554	19.526	IL4,IL13,MICA
GO:0045662	Negative regulation of myoblast differentiation	3	28	1.3	0.0116	1.93554	19.526	TGFB1,CXCL10,TNF
GO:0045669	Positive regulation of osteoblast differentiation	4	68	1.03	0.0116	1.93554	10.7202	HGF,IL6R,IL6ST,IL6
GO:0045830	Positive regulation of isotype switching	3	28	1.3	0.0116	1.93554	19.526	TGFB1,IL2,IL4
GO:1902042	Negative regulation of extrinsic apoptotic signaling pathway via death domain receptors	3	28	1.3	0.0116	1.93554	19.526	HGF,SERPINE1,ICAM1
GO:0045935	Positive regulation of nucleobase-containing compound metabolic process	23	2056	0.31	0.0117	1.93181	2.03871	TNFRSF1A,TGFB1,HGF,CSF3,IL2,IL23A,IFNG,IL4,IL5,PDGFRB,IL11,FGF7,EGFR,PF4,CXCL10,PDGFB,ENG,TNFRSF1B,SPP1,IL6,TNF,IL10,IL17A
GO:0002833	Positive regulation of response to biotic stimulus	6	187	0.77	0.0118	1.92812	5.84737	MIF,IL12B,IL12A,CD14,CCL5,IL17A
GO:0051051	Negative regulation of transport	9	432	0.58	0.012	1.92082	3.79673	TNFRSF1A,TGFB1,IL12B,IL11,ERBB3,NRG1,IL12A,TNFRSF1B,TNF
GO:0010001	Glial cell differentiation	6	188	0.77	0.0121	1.91721	5.81627	TGFB1,IFNG,ERBB3,NRG1,AGER,TNF
GO:0061045	Negative regulation of wound healing	4	69	1.03	0.0122	1.91364	10.5648	SERPINE1,PDGFB,PDGFA,TNF
GO:0006109	Regulation of carbohydrate metabolic process	6	189	0.77	0.0123	1.91009	5.78549	TGFB1,IFNG,SCARB2,IGFBP4,PDGFB,IGFBP3
GO:0042113	B cell activation	6	189	0.77	0.0123	1.91009	5.78549	IL4,IL7,IL11,IL9,IL6,IL10
GO:0010575	Positive regulation of vascular endothelial growth factor production	3	29	1.28	0.0125	1.90309	18.8527	TGFB1,IL6ST,IL6
GO:0010758	Regulation of macrophage chemotaxis	3	29	1.28	0.0125	1.90309	18.8527	MIF,CSF1,CCL5
GO:0032148	Activation of protein kinase B activity	3	29	1.28	0.0125	1.90309	18.8527	NRG1,PDGFB,ANG
GO:0030193	Regulation of blood coagulation	4	70	1.02	0.0127	1.8962	10.4139	SERPINE1,PDGFB,PLAUR,PDGFA
GO:0051090	Regulation of DNA-binding transcription factor activity	9	436	0.58	0.0127	1.8962	3.7619	TGFB1,CSF3,IL5,XCL1,AGER,EDA2R,IL6,TNF,IL10
GO:0045667	Regulation of osteoblast differentiation	5	125	0.87	0.0128	1.89279	7.28972	HGF,IL6R,IL6ST,IL6,TNF
GO:1901652	Response to peptide	9	437	0.58	0.0128	1.89279	3.75329	TIMP1,TGFB1,IGFBP2,ICAM1,IGFBP1,AGER,CXCL12,TNF,IL10
GO:0060429	Epithelium development	15	1069	0.41	0.013	1.88606	2.5572	TGFB1,FST,ICAM1,FGF7,EGFR,NRG1,CCL11,CSF1,PDGFB,PDGFA,COL18A1,ENG,DKK1,IL6ST,IL10
GO:0007202	Activation of phospholipase C activity	3	30	1.27	0.0135	1.86967	18.2243	EGFR,SELE,ANG
GO:0030162	Regulation of proteolysis	12	739	0.48	0.0135	1.86967	2.95929	TIMP1,HGF,SERPINE1,IFNG,TIMP2,IL9,PLAUR,AGER,TNFRSF1B,TNF,IL10,FAS
GO:0051150	Regulation of smooth muscle cell differentiation	3	30	1.27	0.0135	1.86967	18.2243	TGFB1,PDGFB,ENG
GO:0002860	Positive regulation of natural killer cell mediated cytotoxicity directed against tumor cell target	2	6	1.79	0.0144	1.84164	60.7477	IL12B,IL12A
GO:0030183	B cell differentiation	5	129	0.85	0.0144	1.84164	7.06368	IL4,IL11,IL9,IL6,IL10
GO:0033634	Positive regulation of cell-cell adhesion mediated by integrin	2	6	1.79	0.0144	1.84164	60.7477	CXCL13,CCL5
GO:0035723	interleukin-15-mediated signaling pathway	2	6	1.79	0.0144	1.84164	60.7477	IL2RB,IL15
GO:0042482	Positive regulation of odontogenesis	2	6	1.79	0.0144	1.84164	60.7477	TGFB1,CSF1
GO:0045347	Negative regulation of MHC class II biosynthetic process	2	6	1.79	0.0144	1.84164	60.7477	PF4,IL10
GO:0051052	Regulation of DNA metabolic process	10	541	0.53	0.0144	1.84164	3.36863	TGFB1,HGF,IL2,IL4,PDGFRB,EGFR,PDGFB,IL6,TNF,IL10
GO:0060437	Lung growth	2	6	1.79	0.0144	1.84164	60.7477	PDGFRB,FGF7
GO:0072537	Fibroblast activation	2	6	1.79	0.0144	1.84164	60.7477	IL17RA,IL17A
GO:0098609	Cell-cell adhesion	10	542	0.53	0.0144	1.84164	3.36242	ICAM3,TYRO3,ICAM1,EGFR,NRG1,ALCAM,SELE,TNF,ICAM2,CCL5
GO:1904783	Positive regulation of NMDA glutamate receptor activity	2	6	1.79	0.0144	1.84164	60.7477	CCL2,IFNG
GO:2000573	Positive regulation of DNA biosynthetic process	4	73	1.0	0.0144	1.84164	9.98592	HGF,PDGFRB,PDGFB,TNF
GO:0061041	Regulation of wound healing	5	130	0.85	0.0147	1.83268	7.00935	SERPINE1,PDGFB,PLAUR,PDGFA,TNF
GO:0019233	Sensory perception of pain	4	74	1.0	0.0148	1.82974	9.85097	CCL2,IL12B,CXCL12,TNF
GO:0044087	Regulation of cellular component biogenesis	14	971	0.42	0.0148	1.82974	2.6276	TGFB1,CSF3,IFNG,IL5,ICAM1,CXCL13,NRG1,CSF2,CCL11,DKK1,CCL26,TNF,CCL24,IL17A
GO:0001889	Liver development	5	131	0.85	0.0151	1.82102	6.95584	TGFB1,HGF,IL6,TNF,IL10
GO:0048565	Digestive tract development	5	131	0.85	0.0151	1.82102	6.95584	TGFB1,EGFR,CXCL8,IL6ST,TNF
GO:0001960	Negative regulation of cytokine-mediated signaling pathway	4	75	0.99	0.0154	1.81248	9.71963	IL1RN,IL6ST,IL6,CCL5
GO:0043154	Negative regulation of cysteine-type endopeptidase activity involved in apoptotic process	4	75	0.99	0.0154	1.81248	9.71963	HGF,IL9,PLAUR,TNF
GO:0045893	Positive regulation of transcription, DNA-templated	20	1710	0.33	0.0154	1.81248	2.1315	TNFRSF1A,TGFB1,HGF,CSF3,IL2,IL23A,IL4,IL5,IL11,FGF7,EGFR,PF4,CXCL10,PDGFB,ENG,SPP1,IL6,TNF,IL10,IL17A
GO:0110110	Positive regulation of animal organ morphogenesis	3	32	1.24	0.0154	1.81248	17.0853	TGFB1,CSF1,DKK1
GO:0001666	Response to hypoxia	7	278	0.67	0.0157	1.8041	4.58885	TGFB1,ANG,PDGFA,ENG,AGER,CXCL12,TNF
GO:0051254	Positive regulation of RNA metabolic process	21	1845	0.32	0.0157	1.8041	2.07431	TNFRSF1A,TGFB1,HGF,CSF3,IL2,IL23A,IL4,IL5,IL11,FGF7,EGFR,PF4,CXCL10,PDGFB,ENG,TNFRSF1B,SPP1,IL6,TNF,IL10,IL17A
GO:0032956	Regulation of actin cytoskeleton organization	8	365	0.61	0.0163	1.78781	3.99437	TGFB1,CSF3,PDGFRB,CCL11,PDGFA,CCL26,CXCL12,CCL24
GO:0043372	Positive regulation of CD4-positive, alpha-beta T cell differentiation	3	33	1.22	0.0166	1.77989	16.5675	IL23A,IFNG,IL12B
GO:0045671	Negative regulation of osteoclast differentiation	3	33	1.22	0.0166	1.77989	16.5675	IL4,TNFRSF11B,CCL3
GO:0042176	Regulation of protein catabolic process	8	367	0.6	0.0168	1.77469	3.9726	TIMP1,IFNG,TIMP2,EGFR,NRG1,TNFRSF1B,TNF,IL10
GO:0002230	Positive regulation of defense response to virus by host	3	34	1.21	0.0174	1.75945	16.0803	IL23A,IL12B,IL4
GO:0006924	Activation-induced cell death of T cells	2	7	1.72	0.0174	1.75945	52.0694	IL2RA,FAS
GO:0031667	Response to nutrient levels	9	461	0.56	0.0174	1.75945	3.55789	TGFB1,IGFBP2,GDF15,IL15,TNFRSF11B,CXCL10,SPP1,TNF,FAS
GO:0034405	Response to fluid shear stress	3	34	1.21	0.0174	1.75945	16.0803	TGFB1,PDGFRB,CSF2
GO:0043615	Astrocyte cell migration	2	7	1.72	0.0174	1.75945	52.0694	CCL2,CCL3
GO:0050878	Regulation of body fluid levels	8	371	0.6	0.0174	1.75945	3.92977	SERPINE1,TYRO3,PF4,AXL,PDGFB,PLAUR,PDGFA,IL6
GO:0051147	Regulation of muscle cell differentiation	5	137	0.83	0.0174	1.75945	6.6512	TGFB1,NRG1,PDGFB,ENG,DKK1
GO:0051450	Myoblast proliferation	2	7	1.72	0.0174	1.75945	52.0694	HGF,FGF7
GO:0070227	Lymphocyte apoptotic process	3	34	1.21	0.0174	1.75945	16.0803	TNFRSF21,IL2RA,FAS
GO:0072126	Positive regulation of glomerular mesangial cell proliferation	2	7	1.72	0.0174	1.75945	52.0694	PDGFB,IL6R
GO:0072540	T-helper 17 cell lineage commitment	2	7	1.72	0.0174	1.75945	52.0694	IL6R,IL6
GO:1902565	Positive regulation of neutrophil activation	2	7	1.72	0.0174	1.75945	52.0694	IL16,TNF
GO:1903588	Negative regulation of blood vessel endothelial cell proliferation involved in sprouting angiogenesis	2	7	1.72	0.0174	1.75945	52.0694	IL12B,IL12A
GO:1904141	Positive regulation of microglial cell migration	2	7	1.72	0.0174	1.75945	52.0694	CSF1,CCL3
GO:1905049	Negative regulation of metallopeptidase activity	2	7	1.72	0.0174	1.75945	52.0694	TIMP1,TIMP2
GO:2001268	Negative regulation of cysteine-type endopeptidase activity involved in apoptotic signaling pathway	2	7	1.72	0.0174	1.75945	52.0694	IL9,PLAUR
GO:0090090	Negative regulation of canonical Wnt signaling pathway	5	138	0.82	0.0179	1.74715	6.60301	IGFBP2,IGFBP4,IGFBP1,IGFBP6,DKK1
GO:0002526	Acute inflammatory response	4	80	0.96	0.0184	1.73518	9.11215	IL1RN,IL6R,IL6,TNF
GO:0048729	Tissue morphogenesis	10	565	0.51	0.0184	1.73518	3.22554	TGFB1,FST,FGF7,EGFR,NRG1,CCL11,CSF1,ENG,DKK1,IL10
GO:1903900	Regulation of viral life cycle	5	139	0.82	0.0184	1.73518	6.5555	TYRO3,AXL,CXCL8,TNF,CCL5
GO:0051098	Regulation of binding	8	375	0.59	0.0185	1.73283	3.88785	TGFB1,CSF3,IFNG,PDGFB,PLAUR,DKK1,AGER,IL10
GO:0043552	Positive regulation of phosphatidylinositol 3-kinase activity	3	35	1.2	0.0186	1.73049	15.6208	TGFB1,PDGFRB,PDGFB
GO:0009889	Regulation of biosynthetic process	37	4205	0.21	0.0189	1.72354	1.60356	TNFRSF1A,TGFB1,HGF,CSF3,CCL2,IL2,IL23A,IFNG,IL4,IL5,FST,PDGFRB,IL11,FGF7,EGFR,NRG1,PF4,IL15,CSF2,CXCL10,CXCL8,PDGFB,ANG,PDGFA,XCL1,IL6R,ENG,DKK1,AGER,TNFRSF1B,SPP1,EDA2R,IL6,TNF,IL10,CCL5,IL17A
GO:1903531	Negative regulation of secretion by cell	5	141	0.81	0.0195	1.70997	6.46252	TNFRSF1A,IL12B,IL11,IL12A,TNFRSF1B
GO:0014911	Positive regulation of smooth muscle cell migration	3	36	1.19	0.02	1.69897	15.1869	PDGFRB,PDGFB,CCL5
GO:1904707	Positive regulation of vascular associated smooth muscle cell proliferation	3	36	1.19	0.02	1.69897	15.1869	PDGFB,TNF,IL10
GO:2000515	Negative regulation of CD4-positive, alpha-beta T cell activation	3	36	1.19	0.02	1.69897	15.1869	IL2,IL4,XCL1
GO:0045944	Positive regulation of transcription by RNA polymerase II	16	1250	0.37	0.0202	1.69465	2.33271	TNFRSF1A,TGFB1,HGF,CSF3,IL2,IL23A,IL4,IL11,EGFR,PF4,CXCL10,ENG,IL6,TNF,IL10,IL17A
GO:0050768	Negative regulation of neurogenesis	5	143	0.81	0.0205	1.68825	6.37213	TGFB1,CCL11,SPP1,IL6,TNF
GO:0032825	Positive regulation of natural killer cell differentiation	2	8	1.66	0.0206	1.68613	45.5607	IL15,AXL
GO:0050798	Activated T cell proliferation	2	8	1.66	0.0206	1.68613	45.5607	IL2,IL2RA
GO:0072683	T cell extravasation	2	8	1.66	0.0206	1.68613	45.5607	CCL2,ICAM1
GO:0097527	Necroptotic signaling pathway	2	8	1.66	0.0206	1.68613	45.5607	TNF,FAS
GO:1900125	Regulation of hyaluronan biosynthetic process	2	8	1.66	0.0206	1.68613	45.5607	TGFB1,PDGFB
GO:2000556	Positive regulation of T-helper 1 cell cytokine production	2	8	1.66	0.0206	1.68613	45.5607	XCL1,IL1R1
GO:0003176	Aortic valve development	3	37	1.17	0.0211	1.67572	14.7765	TNFRSF1A,TGFB1,TNFRSF1B
GO:0030279	Negative regulation of ossification	3	38	1.16	0.0226	1.64589	14.3876	TGFB1,DKK1,CCL3
GO:0070229	Negative regulation of lymphocyte apoptotic process	3	38	1.16	0.0226	1.64589	14.3876	MIF,IL2,CCL5
GO:0001892	Embryonic placenta development	4	87	0.93	0.0241	1.61798	8.37899	EGFR,CSF2,PDGFB,IL10
GO:0043382	Positive regulation of memory T cell differentiation	2	9	1.61	0.0247	1.6073	40.4984	IL23A,IL12B
GO:0070120	Ciliary neurotrophic factor-mediated signaling pathway	2	9	1.61	0.0247	1.6073	40.4984	IL6R,IL6ST
GO:0097400	interleukin-17-mediated signaling pathway	2	9	1.61	0.0247	1.6073	40.4984	IL17RA,IL17A
GO:1900222	Negative regulation of amyloid-beta clearance	2	9	1.61	0.0247	1.6073	40.4984	IFNG,TNF
GO:2000669	Negative regulation of dendritic cell apoptotic process	2	9	1.61	0.0247	1.6073	40.4984	AXL,CXCL12
GO:0071560	Cellular response to transforming growth factor beta stimulus	5	151	0.79	0.0251	1.60033	6.03454	TGFB1,GDF15,PDGFA,XCL1,ENG
GO:0010453	Regulation of cell fate commitment	3	40	1.14	0.0256	1.59176	13.6682	IL23A,IL12B,DKK1
GO:0043029	T cell homeostasis	3	40	1.14	0.0256	1.59176	13.6682	TGFB1,IL2RA,FAS
GO:0050999	Regulation of nitric-oxide synthase activity	3	40	1.14	0.0256	1.59176	13.6682	EGFR,ENG,TNF
GO:1904646	Cellular response to amyloid-beta	3	40	1.14	0.0256	1.59176	13.6682	ICAM1,AGER,TNF
GO:0022008	Neurogenesis	16	1290	0.36	0.0269	1.57025	2.26038	TGFB1,CCL2,IFNG,TYRO3,ERBB3,NRG1,NBL1,TNFRSF21,AXL,ALCAM,CSF1,AGER,CXCL12,IL6,TNF,CCL3
GO:0000902	Cell morphogenesis	11	708	0.46	0.0276	1.55909	2.83146	TGFB1,HGF,TYRO3,EGFR,NRG1,NBL1,AXL,ALCAM,COL18A1,DKK1,CXCL12
GO:0045834	Positive regulation of lipid metabolic process	5	155	0.77	0.0278	1.55596	5.87881	TGFB1,IFNG,PDGFRB,PDGFB,TNF
GO:0002861	Regulation of inflammatory response to antigenic stimulus	3	42	1.12	0.0287	1.54212	13.0174	IL12B,TNF,IL10
GO:0006953	Acute-phase response	3	42	1.12	0.0287	1.54212	13.0174	IL1RN,IL6R,IL6
GO:0030509	BMP signaling pathway	4	92	0.9	0.0287	1.54212	7.92361	TGFB1,GDF15,FST,ENG
GO:0031666	Positive regulation of lipopolysaccharide-mediated signaling pathway	2	10	1.57	0.0287	1.54212	36.4486	MIF,CD14
GO:0032940	Secretion by cell	8	406	0.56	0.0287	1.54212	3.59099	IL1RN,TYRO3,FGF7,AXL,ENG,IL6,CCL5,CCL3
GO:0032966	Negative regulation of collagen biosynthetic process	2	10	1.57	0.0287	1.54212	36.4486	IL6R,IL6
GO:0034115	Negative regulation of heterotypic cell-cell adhesion	2	10	1.57	0.0287	1.54212	36.4486	IL1RN,IL10
GO:0043507	Positive regulation of JUN kinase activity	3	42	1.12	0.0287	1.54212	13.0174	DKK1,AGER,TNF
GO:0048304	Positive regulation of isotype switching to IgG isotypes	2	10	1.57	0.0287	1.54212	36.4486	IL2,IL4
GO:0060068	Vagina development	2	10	1.57	0.0287	1.54212	36.4486	TYRO3,AXL
GO:0080135	Regulation of cellular response to stress	11	712	0.45	0.0287	1.54212	2.81555	MIF,HGF,EGFR,IGFBP6,AGER,SPP1,CXCL12,EDA2R,TNF,IL10,FAS
GO:1901216	Positive regulation of neuron death	4	92	0.9	0.0287	1.54212	7.92361	IFNG,DKK1,TNF,CCL3
GO:2000343	Positive regulation of chemokine (C-X-C motif) ligand 2 production	2	10	1.57	0.0287	1.54212	36.4486	MIF,TNF
GO:0071496	Cellular response to external stimulus	7	317	0.61	0.0291	1.53611	4.02429	TNFRSF1A,TGFB1,IL15,AXL,IL13,ENG,FAS
GO:0008625	Extrinsic apoptotic signaling pathway via death domain receptors	3	43	1.11	0.0301	1.52143	12.7146	TNFRSF1A,TNFRSF10C,TNF
GO:0045058	T cell selection	3	43	1.11	0.0301	1.52143	12.7146	IL15,IL6R,IL6
GO:0045124	Regulation of bone resorption	3	43	1.11	0.0301	1.52143	12.7146	TNFRSF11B,SPP1,IL6
GO:0045687	Positive regulation of glial cell differentiation	3	43	1.11	0.0301	1.52143	12.7146	TGFB1,TNFRSF1B,IL6ST
GO:0048589	Developmental growth	8	412	0.55	0.0306	1.51428	3.5387	TGFB1,PDGFRB,IL7,FGF7,IGFBP1,CCL11,ALCAM,CSF1
GO:0033043	Regulation of organelle organization	15	1190	0.37	0.0313	1.50446	2.29718	TGFB1,HGF,CSF3,IL5,PDGFRB,SCARB2,CSF2,CCL11,PDGFB,PLAUR,PDGFA,CCL26,CXCL12,TNF,CCL24
GO:0008064	Regulation of actin polymerization or depolymerization	5	161	0.76	0.0317	1.49894	5.65972	CSF3,CCL11,CCL26,CXCL12,CCL24
GO:0032689	Negative regulation of interferon-gamma production	3	44	1.1	0.0318	1.49757	12.4257	AXL,XCL1,IL10
GO:0060485	Mesenchyme development	6	238	0.67	0.032	1.49485	4.59436	TGFB1,HGF,PDGFRB,ERBB3,NRG1,ENG
GO:0046883	Regulation of hormone secretion	6	239	0.66	0.0326	1.48678	4.57514	IFNG,IL11,SPP1,IL6,TNF,CCL5
GO:0031642	Negative regulation of myelination	2	11	1.52	0.0328	1.48413	33.1351	TNFRSF21,TNF
GO:0032754	Positive regulation of interleukin-5 production	2	11	1.52	0.0328	1.48413	33.1351	IL9,IL17RA
GO:0042487	Regulation of odontogenesis of dentin-containing tooth	2	11	1.52	0.0328	1.48413	33.1351	TNFRSF11B,CSF1
GO:0051152	Positive regulation of smooth muscle cell differentiation	2	11	1.52	0.0328	1.48413	33.1351	TGFB1,ENG
GO:0072577	Endothelial cell apoptotic process	2	11	1.52	0.0328	1.48413	33.1351	TNF,IL10
GO:1900747	Negative regulation of vascular endothelial growth factor signaling pathway	2	11	1.52	0.0328	1.48413	33.1351	IL12B,IL12A
GO:1905208	Negative regulation of cardiocyte differentiation	2	11	1.52	0.0328	1.48413	33.1351	EGFR,DKK1
GO:2000320	Negative regulation of T-helper 17 cell differentiation	2	11	1.52	0.0328	1.48413	33.1351	IL2,IL4
GO:0030168	Platelet activation	4	97	0.88	0.0329	1.4828	7.51517	TYRO3,PF4,AXL,IL6
GO:0045638	Negative regulation of myeloid cell differentiation	4	97	0.88	0.0329	1.4828	7.51517	IL4,PF4,TNFRSF11B,CCL3
GO:0001933	Negative regulation of protein phosphorylation	7	326	0.6	0.033	1.48149	3.91319	TGFB1,HGF,IL2,IFNG,ENG,DKK1,IGFBP3
GO:0045840	Positive regulation of mitotic nuclear division	3	45	1.09	0.0331	1.48017	12.1495	PDGFRB,PDGFB,TNF
GO:0051172	Negative regulation of nitrogen compound metabolic process	24	2403	0.26	0.0334	1.47625	1.82015	MIF,TIMP1,TGFB1,HGF,SERPINE1,IL2,IFNG,IL4,FST,TIMP2,IL9,EGFR,NRG1,CSF2,PDGFB,ANG,PLAUR,XCL1,ENG,DKK1,IGFBP3,IL6,TNF,IL10
GO:0046903	Secretion	9	520	0.5	0.0339	1.4698	3.15421	IL1RN,TYRO3,FGF7,CSF2,AXL,ENG,IL6,CCL5,CCL3
GO:0009895	Negative regulation of catabolic process	7	329	0.59	0.0345	1.46218	3.87751	TIMP1,HGF,TIMP2,EGFR,NRG1,TNF,IL10
GO:0002920	Regulation of humoral immune response	3	46	1.08	0.0349	1.45717	11.8854	CXCL13,TNF,IL17A
GO:0006898	Receptor-mediated endocytosis	5	166	0.74	0.0349	1.45717	5.48925	SCARB2,EGFR,CXCL16,CXCL8,CD14
GO:0030195	Negative regulation of blood coagulation	3	46	1.08	0.0349	1.45717	11.8854	SERPINE1,PDGFB,PDGFA
GO:0055010	Ventricular cardiac muscle tissue morphogenesis	3	46	1.08	0.0349	1.45717	11.8854	TGFB1,NRG1,ENG
GO:0042269	Regulation of natural killer cell mediated cytotoxicity	3	47	1.07	0.0368	1.43415	11.6325	IL12B,IL12A,MICA
GO:2000273	Positive regulation of signaling receptor activity	3	47	1.07	0.0368	1.43415	11.6325	CCL2,IFNG,IL10
GO:0010936	Negative regulation of macrophage cytokine production	2	12	1.49	0.037	1.4318	30.3738	TGFB1,AXL
GO:0032661	Regulation of interleukin-18 production	2	12	1.49	0.037	1.4318	30.3738	TNF,IL10
GO:0042092	Type 2 immune response	2	12	1.49	0.037	1.4318	30.3738	IL4,IL10
GO:0051798	Positive regulation of hair follicle development	2	12	1.49	0.037	1.4318	30.3738	FST,TNF
GO:0019722	Calcium-mediated signaling	5	169	0.74	0.0371	1.43063	5.3918	CXCL8,SELE,CCL20,TNF,CCL3
GO:0010035	Response to inorganic substance	9	532	0.49	0.0384	1.41567	3.08306	IGFBP2,PDGFRB,EGFR,CSF2,TNFRSF11B,AXL,PDGFA,CD14,IL6
GO:0030857	Negative regulation of epithelial cell differentiation	3	48	1.06	0.0384	1.41567	11.3902	IFNG,FST,IL13
GO:0032715	Negative regulation of interleukin-6 production	3	48	1.06	0.0384	1.41567	11.3902	HGF,TNF,IL10
GO:0043457	Regulation of cellular respiration	3	48	1.06	0.0384	1.41567	11.3902	IFNG,IL4,TNF
GO:0016525	Negative regulation of angiogenesis	4	103	0.85	0.0392	1.40671	7.0774	SERPINE1,PF4,CXCL10,TNF
GO:0010862	Positive regulation of pathway-restricted SMAD protein phosphorylation	3	49	1.05	0.0403	1.39469	11.1577	TGFB1,GDF15,ENG
GO:0030510	Regulation of BMP signaling pathway	4	104	0.85	0.0403	1.39469	7.00935	FST,NBL1,ENG,DKK1
GO:0033628	Regulation of cell adhesion mediated by integrin	3	49	1.05	0.0403	1.39469	11.1577	SERPINE1,CXCL13,CCL5
GO:1905477	Positive regulation of protein localization to membrane	4	104	0.85	0.0403	1.39469	7.00935	TGFB1,IFNG,EGFR,TNF
GO:0007596	Blood coagulation	5	173	0.73	0.0404	1.39362	5.26714	TYRO3,PF4,AXL,PLAUR,IL6
GO:0007260	Tyrosine phosphorylation of STAT protein	2	13	1.45	0.0415	1.38195	28.0374	IL2,IL15
GO:0043568	Positive regulation of insulin-like growth factor receptor signaling pathway	2	13	1.45	0.0415	1.38195	28.0374	IGFBP4,IGFBP3
GO:0060394	Negative regulation of pathway-restricted SMAD protein phosphorylation	2	13	1.45	0.0415	1.38195	28.0374	ENG,DKK1
GO:1903076	Regulation of protein localization to plasma membrane	4	106	0.84	0.0425	1.37161	6.87709	TGFB1,IFNG,EGFR,TNF
GO:1902106	Negative regulation of leukocyte differentiation	4	107	0.84	0.0438	1.35853	6.81282	IL2,IL4,TNFRSF11B,CCL3
GO:0010718	Positive regulation of epithelial to mesenchymal transition	3	51	1.03	0.044	1.35655	10.7202	TGFB1,ENG,IL6
GO:0051702	Biological process involved in interaction with symbiont	4	108	0.83	0.0451	1.34582	6.74974	PF4,CCL5,CCL3,CCL4
GO:0045599	Negative regulation of fat cell differentiation	3	52	1.03	0.0462	1.33536	10.514	TGFB1,IL6,TNF
GO:0010556	Regulation of macromolecule biosynthetic process	34	3980	0.2	0.0463	1.33442	1.55685	TNFRSF1A,TGFB1,HGF,CSF3,CCL2,IL2,IL23A,IFNG,IL4,IL5,FST,PDGFRB,IL11,FGF7,EGFR,NRG1,PF4,IL15,CSF2,CXCL10,PDGFB,ANG,XCL1,ENG,DKK1,AGER,TNFRSF1B,SPP1,EDA2R,IL6,TNF,IL10,CCL5,IL17A
GO:0003222	Ventricular trabecula myocardium morphogenesis	2	14	1.42	0.0464	1.33348	26.0347	NRG1,ENG
GO:0032736	Positive regulation of interleukin-13 production	2	14	1.42	0.0464	1.33348	26.0347	IL4,IL17RA
GO:0044342	Type B pancreatic cell proliferation	2	14	1.42	0.0464	1.33348	26.0347	IGFBP4,IGFBP3
GO:0050966	Detection of mechanical stimulus involved in sensory perception of pain	2	14	1.42	0.0464	1.33348	26.0347	CXCL12,TNF
GO:0070141	Response to UV-A	2	14	1.42	0.0464	1.33348	26.0347	TIMP1,EGFR
GO:0097049	Motor neuron apoptotic process	2	14	1.42	0.0464	1.33348	26.0347	ERBB3,FAS
GO:0150079	Negative regulation of neuroinflammatory response	2	14	1.42	0.0464	1.33348	26.0347	IL4,TNFRSF1B
GO:1901857	Positive regulation of cellular respiration	2	14	1.42	0.0464	1.33348	26.0347	IFNG,IL4
GO:1905063	Regulation of vascular associated smooth muscle cell differentiation	2	14	1.42	0.0464	1.33348	26.0347	PDGFB,ENG
GO:0043086	Negative regulation of catalytic activity	11	771	0.42	0.0467	1.33068	2.60009	TIMP1,HGF,SERPINE1,IFNG,TIMP2,IL7,IL9,IL13,PLAUR,ENG,TNF
GO:0031326	Regulation of cellular biosynthetic process	35	4143	0.19	0.0469	1.32883	1.53959	TNFRSF1A,TGFB1,HGF,CSF3,IL2,IL23A,IFNG,IL4,IL5,FST,PDGFRB,IL11,FGF7,EGFR,NRG1,PF4,IL15,CSF2,CXCL10,CXCL8,PDGFB,ANG,PDGFA,XCL1,ENG,DKK1,AGER,TNFRSF1B,SPP1,EDA2R,IL6,TNF,IL10,CCL5,IL17A
GO:0010596	Negative regulation of endothelial cell migration	3	53	1.02	0.0479	1.31966	10.3156	TGFB1,CXCL13,TNF
GO:0042100	B cell proliferation	3	53	1.02	0.0479	1.31966	10.3156	IL7,IL9,IL10
